# Supplementary material for: Marker-Based Estimates Reveal Significant Nonadditive Effects in Clonally Propagated Cassava (Manihot esculenta): Implications for the Prediction of Total Genetic Value and the Selection of Varieties
Source: G3 (Bethesda). 2016 Aug 30;6(11):3497–506. doi: 10.1534/g3.116.033332 (PMC5100848; doi:10.1534/g3.116.033332)
Supplement: Supplemental Material [file supp_g3.116.033332_TableS2.xlsx]

## Sheet: Sheet1
Table S2. Details on design of field trials analyzed. The sample size (Nobs), number of replications (Nreps), number of clones (Nclones) are indicated for two datasets analyzed in this study: the IITA Genetic Gain germplasm and a collection of their progeny, Cycle 1. Whether the trial was included in single-step multi-environment models that we fit in this study is also indicated.
LOC.YEAR	Nobs	Nreps	Nclones	Dataset	UsedInOneStepModels
Ubiaja.2002	186	1	166	IITA: Genetic Gain
Ubiaja.2009	536	1	504	IITA: Genetic Gain	YES
Ubiaja.2010	600	1	566	IITA: Genetic Gain	YES
Ibadan.2000	314	2	138	IITA: Genetic Gain
Mokwa.2000	273	2	127	IITA: Genetic Gain
Zaria.2000	238	2	112	IITA: Genetic Gain
Ibadan.2001	343	2	152	IITA: Genetic Gain
Mmdori.2001	195	2	88	IITA: Genetic Gain
Zaria.2001	252	2	118	IITA: Genetic Gain
Ibadan.2002	423	2	182	IITA: Genetic Gain
Mokwa.2002	350	2	160	IITA: Genetic Gain
Mokwa.2003	461	2	203	IITA: Genetic Gain
Ubiaja.2003	518	2	228	IITA: Genetic Gain
Zaria.2003	328	2	153	IITA: Genetic Gain
Ibadan.2004	606	2	262	IITA: Genetic Gain
Ubiaja.2004	626	2	274	IITA: Genetic Gain
Mokwa.2005	606	2	270	IITA: Genetic Gain
Zaria.2005	459	2	208	IITA: Genetic Gain
Mmdori.2006	427	2	238	IITA: Genetic Gain
Mokwa.2006	580	2	276	IITA: Genetic Gain
Ubiaja.2006	713	2	352	IITA: Genetic Gain
Ibadan.2007	812	2	360	IITA: Genetic Gain	YES
Mokwa.2007	636	2	293	IITA: Genetic Gain
Ubiaja.2007	789	2	383	IITA: Genetic Gain
Zaria.2007	549	2	257	IITA: Genetic Gain
Mokwa.2008	752	2	339	IITA: Genetic Gain
Mokwa.2011	553	1	526	IITA: Genetic Gain	YES
Ubiaja.2011	1219	2	588	IITA: Genetic Gain	YES
Jos.2000	245	2	115	IITA: Genetic Gain
Mokwa.2001	276	2	126	IITA: Genetic Gain
Mmdori.2002	262	2	121	IITA: Genetic Gain
Zaria.2002	284	2	133	IITA: Genetic Gain
Ibadan.2003	545	2	225	IITA: Genetic Gain
Ibadan.2006	799	2	353	IITA: Genetic Gain	YES
Zaria.2006	473	2	229	IITA: Genetic Gain
Ubiaja.2008	861	2	416	IITA: Genetic Gain	YES
Mmdori.2000	198	2	92	IITA: Genetic Gain
Mokwa.2004	500	2	216	IITA: Genetic Gain
Ubiaja.2005	658	2	304	IITA: Genetic Gain
Mmdori.2007	491	2	230	IITA: Genetic Gain
Zaria.2008	609	2	281	IITA: Genetic Gain
Ibadan.2005	737	2	315	IITA: Genetic Gain
Ubiaja.2013	1382	2	641	IITA: Genetic Gain	YES
Ubiaja.2014	676	1	651	IITA: Genetic Gain	YES
Ibadan.2014	823	2	644	IITA: Genetic Gain	YES
Mokwa.2014	103	1	54	IITA: Genetic Gain
Ikenne.2014	107	1	78	IITA: Genetic Gain
Ibadan.2014	715	1	715	IITA: Cycle 1	YES
Mokwa.2014	739	1	739	IITA: Cycle 1	YES
Ikenne.2014	736	1	736	IITA: Cycle 1	YES
