# Supplementary material for: Marker-Based Estimates Reveal Significant Nonadditive Effects in Clonally Propagated Cassava (Manihot esculenta): Implications for the Prediction of Total Genetic Value and the Selection of Varieties
Source: G3 (Bethesda). 2016 Aug 30;6(11):3497–506. doi: 10.1534/g3.116.033332 (PMC5100848; doi:10.1534/g3.116.033332)
Supplement: Supplemental Material [file supp_g3.116.033332_TableS3.xlsx]

## Sheet: Sheet1
Table S3. Pedigree information for the IITA: GS Cycle 1 germplasm analyzed in this study. The GS Cycle 1 are genomic selection germplasm descended from another dataset (IITA: Genetic Gain) also analyzed in this study.
Accession	Pedigree	FemaleParent	MaleParent
TMS13F1002P0001	IITA-TMS-IBA930265/IITA-TMS-MOK980068	IITA-TMS-IBA930265	IITA-TMS-MOK980068
TMS13F1002P0002	IITA-TMS-IBA930265/IITA-TMS-MOK980068	IITA-TMS-IBA930265	IITA-TMS-MOK980068
TMS13F1002P0003	IITA-TMS-IBA930265/IITA-TMS-MOK980068	IITA-TMS-IBA930265	IITA-TMS-MOK980068
TMS13F1002P0004	IITA-TMS-IBA930265/IITA-TMS-MOK980068	IITA-TMS-IBA930265	IITA-TMS-MOK980068
TMS13F1002P0005	IITA-TMS-IBA930265/IITA-TMS-MOK980068	IITA-TMS-IBA930265	IITA-TMS-MOK980068
TMS13F1002P0006	IITA-TMS-IBA930265/IITA-TMS-MOK980068	IITA-TMS-IBA930265	IITA-TMS-MOK980068
TMS13F1002P0007	IITA-TMS-IBA930265/IITA-TMS-MOK980068	IITA-TMS-IBA930265	IITA-TMS-MOK980068
TMS13F1002P0008	IITA-TMS-IBA930265/IITA-TMS-MOK980068	IITA-TMS-IBA930265	IITA-TMS-MOK980068
TMS13F1002P0009	IITA-TMS-IBA930265/IITA-TMS-MOK980068	IITA-TMS-IBA930265	IITA-TMS-MOK980068
TMS13F1002P0010	IITA-TMS-IBA930265/IITA-TMS-MOK980068	IITA-TMS-IBA930265	IITA-TMS-MOK980068
TMS13F1002P0011	IITA-TMS-IBA930265/IITA-TMS-MOK980068	IITA-TMS-IBA930265	IITA-TMS-MOK980068
TMS13F1003P0001	IITA-TMS-IBA960557/IITA-TMS-IBA940006	IITA-TMS-IBA960557	IITA-TMS-IBA940006
TMS13F1003P0002	IITA-TMS-IBA960557/IITA-TMS-IBA940006	IITA-TMS-IBA960557	IITA-TMS-IBA940006
TMS13F1003P0003	IITA-TMS-IBA960557/IITA-TMS-IBA940006	IITA-TMS-IBA960557	IITA-TMS-IBA940006
TMS13F1003P0004	IITA-TMS-IBA960557/IITA-TMS-IBA940006	IITA-TMS-IBA960557	IITA-TMS-IBA940006
TMS13F1003P0005	IITA-TMS-IBA960557/IITA-TMS-IBA940006	IITA-TMS-IBA960557	IITA-TMS-IBA940006
TMS13F1003P0006	IITA-TMS-IBA960557/IITA-TMS-IBA940006	IITA-TMS-IBA960557	IITA-TMS-IBA940006
TMS13F1003P0007	IITA-TMS-IBA960557/IITA-TMS-IBA940006	IITA-TMS-IBA960557	IITA-TMS-IBA940006
TMS13F1003P0008	IITA-TMS-IBA960557/IITA-TMS-IBA940006	IITA-TMS-IBA960557	IITA-TMS-IBA940006
TMS13F1003P0009	IITA-TMS-IBA960557/IITA-TMS-IBA940006	IITA-TMS-IBA960557	IITA-TMS-IBA940006
TMS13F1003P0010	IITA-TMS-IBA960557/IITA-TMS-IBA940006	IITA-TMS-IBA960557	IITA-TMS-IBA940006
TMS13F1003P0011	IITA-TMS-IBA960557/IITA-TMS-IBA940006	IITA-TMS-IBA960557	IITA-TMS-IBA940006
TMS13F1003P0012	IITA-TMS-IBA960557/IITA-TMS-IBA940006	IITA-TMS-IBA960557	IITA-TMS-IBA940006
TMS13F1003P0013	IITA-TMS-IBA960557/IITA-TMS-IBA940006	IITA-TMS-IBA960557	IITA-TMS-IBA940006
TMS13F1003P0014	IITA-TMS-IBA960557/IITA-TMS-IBA940006	IITA-TMS-IBA960557	IITA-TMS-IBA940006
TMS13F1003P0015	IITA-TMS-IBA960557/IITA-TMS-IBA940006	IITA-TMS-IBA960557	IITA-TMS-IBA940006
TMS13F1003P0016	IITA-TMS-IBA960557/IITA-TMS-IBA940006	IITA-TMS-IBA960557	IITA-TMS-IBA940006
TMS13F1006P0001	IITA-TMS-MM960583/IITA-TMS-MOK980068	IITA-TMS-MM960583	IITA-TMS-MOK980068
TMS13F1006P0002	IITA-TMS-MM960583/IITA-TMS-MOK980068	IITA-TMS-MM960583	IITA-TMS-MOK980068
TMS13F1006P0003	IITA-TMS-MM960583/IITA-TMS-MOK980068	IITA-TMS-MM960583	IITA-TMS-MOK980068
TMS13F1006P0004	IITA-TMS-MM960583/IITA-TMS-MOK980068	IITA-TMS-MM960583	IITA-TMS-MOK980068
TMS13F1006P0005	IITA-TMS-MM960583/IITA-TMS-MOK980068	IITA-TMS-MM960583	IITA-TMS-MOK980068
TMS13F1006P0006	IITA-TMS-MM960583/IITA-TMS-MOK980068	IITA-TMS-MM960583	IITA-TMS-MOK980068
TMS13F1006P0007	IITA-TMS-MM960583/IITA-TMS-MOK980068	IITA-TMS-MM960583	IITA-TMS-MOK980068
TMS13F1006P0008	IITA-TMS-MM960583/IITA-TMS-MOK980068	IITA-TMS-MM960583	IITA-TMS-MOK980068
TMS13F1006P0009	IITA-TMS-MM960583/IITA-TMS-MOK980068	IITA-TMS-MM960583	IITA-TMS-MOK980068
TMS13F1006P0010	IITA-TMS-MM960583/IITA-TMS-MOK980068	IITA-TMS-MM960583	IITA-TMS-MOK980068
TMS13F1006P0011	IITA-TMS-MM960583/IITA-TMS-MOK980068	IITA-TMS-MM960583	IITA-TMS-MOK980068
TMS13F1006P0012	IITA-TMS-MM960583/IITA-TMS-MOK980068	IITA-TMS-MM960583	IITA-TMS-MOK980068
TMS13F1006P0013	IITA-TMS-MM960583/IITA-TMS-MOK980068	IITA-TMS-MM960583	IITA-TMS-MOK980068
TMS13F1006P0014	IITA-TMS-MM960583/IITA-TMS-MOK980068	IITA-TMS-MM960583	IITA-TMS-MOK980068
TMS13F1006P0015	IITA-TMS-MM960583/IITA-TMS-MOK980068	IITA-TMS-MM960583	IITA-TMS-MOK980068
TMS13F1006P0016	IITA-TMS-MM960583/IITA-TMS-MOK980068	IITA-TMS-MM960583	IITA-TMS-MOK980068
TMS13F1006P0017	IITA-TMS-MM960583/IITA-TMS-MOK980068	IITA-TMS-MM960583	IITA-TMS-MOK980068
TMS13F1006P0018	IITA-TMS-MM960583/IITA-TMS-MOK980068	IITA-TMS-MM960583	IITA-TMS-MOK980068
TMS13F1006P0019	IITA-TMS-MM960583/IITA-TMS-MOK980068	IITA-TMS-MM960583	IITA-TMS-MOK980068
TMS13F1006P0020	IITA-TMS-MM960583/IITA-TMS-MOK980068	IITA-TMS-MM960583	IITA-TMS-MOK980068
TMS13F1006P0021	IITA-TMS-MM960583/IITA-TMS-MOK980068	IITA-TMS-MM960583	IITA-TMS-MOK980068
TMS13F1006P0022	IITA-TMS-MM960583/IITA-TMS-MOK980068	IITA-TMS-MM960583	IITA-TMS-MOK980068
TMS13F1006P0023	IITA-TMS-MM960583/IITA-TMS-MOK980068	IITA-TMS-MM960583	IITA-TMS-MOK980068
TMS13F1006P0024	IITA-TMS-MM960583/IITA-TMS-MOK980068	IITA-TMS-MM960583	IITA-TMS-MOK980068
TMS13F1006P0025	IITA-TMS-MM960583/IITA-TMS-MOK980068	IITA-TMS-MM960583	IITA-TMS-MOK980068
TMS13F1006P0026	IITA-TMS-MM960583/IITA-TMS-MOK980068	IITA-TMS-MM960583	IITA-TMS-MOK980068
TMS13F1006P0027	IITA-TMS-MM960583/IITA-TMS-MOK980068	IITA-TMS-MM960583	IITA-TMS-MOK980068
TMS13F1006P0028	IITA-TMS-MM960583/IITA-TMS-MOK980068	IITA-TMS-MM960583	IITA-TMS-MOK980068
TMS13F1006P0029	IITA-TMS-MM960583/IITA-TMS-MOK980068	IITA-TMS-MM960583	IITA-TMS-MOK980068
TMS13F1007P0001	IITA-TMS-IBA960869/IITA-TMS-IBA940006	IITA-TMS-IBA960869	IITA-TMS-IBA940006
TMS13F1007P0002	IITA-TMS-IBA960869/IITA-TMS-IBA940006	IITA-TMS-IBA960869	IITA-TMS-IBA940006
TMS13F1007P0003	IITA-TMS-IBA960869/IITA-TMS-IBA940006	IITA-TMS-IBA960869	IITA-TMS-IBA940006
TMS13F1007P0004	IITA-TMS-IBA960869/IITA-TMS-IBA940006	IITA-TMS-IBA960869	IITA-TMS-IBA940006
TMS13F1007P0005	IITA-TMS-IBA960869/IITA-TMS-IBA940006	IITA-TMS-IBA960869	IITA-TMS-IBA940006
TMS13F1007P0006	IITA-TMS-IBA960869/IITA-TMS-IBA940006	IITA-TMS-IBA960869	IITA-TMS-IBA940006
TMS13F1008P0001	IITA-TMS-MM964500/IITA-TMS-IBA940006	IITA-TMS-MM964500	IITA-TMS-IBA940006
TMS13F1008P0002	IITA-TMS-MM964500/IITA-TMS-IBA940006	IITA-TMS-MM964500	IITA-TMS-IBA940006
TMS13F1008P0003	IITA-TMS-MM964500/IITA-TMS-IBA940006	IITA-TMS-MM964500	IITA-TMS-IBA940006
TMS13F1008P0004	IITA-TMS-MM964500/IITA-TMS-IBA940006	IITA-TMS-MM964500	IITA-TMS-IBA940006
TMS13F1008P0005	IITA-TMS-MM964500/IITA-TMS-IBA940006	IITA-TMS-MM964500	IITA-TMS-IBA940006
TMS13F1008P0006	IITA-TMS-MM964500/IITA-TMS-IBA940006	IITA-TMS-MM964500	IITA-TMS-IBA940006
TMS13F1008P0007	IITA-TMS-MM964500/IITA-TMS-IBA940006	IITA-TMS-MM964500	IITA-TMS-IBA940006
TMS13F1008P0008	IITA-TMS-MM964500/IITA-TMS-IBA940006	IITA-TMS-MM964500	IITA-TMS-IBA940006
TMS13F1008P0009	IITA-TMS-MM964500/IITA-TMS-IBA940006	IITA-TMS-MM964500	IITA-TMS-IBA940006
TMS13F1008P0010	IITA-TMS-MM964500/IITA-TMS-IBA940006	IITA-TMS-MM964500	IITA-TMS-IBA940006
TMS13F1008P0011	IITA-TMS-MM964500/IITA-TMS-IBA940006	IITA-TMS-MM964500	IITA-TMS-IBA940006
TMS13F1008P0012	IITA-TMS-MM964500/IITA-TMS-IBA940006	IITA-TMS-MM964500	IITA-TMS-IBA940006
TMS13F1008P0013	IITA-TMS-MM964500/IITA-TMS-IBA940006	IITA-TMS-MM964500	IITA-TMS-IBA940006
TMS13F1008P0014	IITA-TMS-MM964500/IITA-TMS-IBA940006	IITA-TMS-MM964500	IITA-TMS-IBA940006
TMS13F1008P0015	IITA-TMS-MM964500/IITA-TMS-IBA940006	IITA-TMS-MM964500	IITA-TMS-IBA940006
TMS13F1008P0016	IITA-TMS-MM964500/IITA-TMS-IBA940006	IITA-TMS-MM964500	IITA-TMS-IBA940006
TMS13F1008P0017	IITA-TMS-MM964500/IITA-TMS-IBA940006	IITA-TMS-MM964500	IITA-TMS-IBA940006
TMS13F1008P0018	IITA-TMS-MM964500/IITA-TMS-IBA940006	IITA-TMS-MM964500	IITA-TMS-IBA940006
TMS13F1008P0019	IITA-TMS-MM964500/IITA-TMS-IBA940006	IITA-TMS-MM964500	IITA-TMS-IBA940006
TMS13F1008P0020	IITA-TMS-MM964500/IITA-TMS-IBA940006	IITA-TMS-MM964500	IITA-TMS-IBA940006
TMS13F1008P0021	IITA-TMS-MM964500/IITA-TMS-IBA940006	IITA-TMS-MM964500	IITA-TMS-IBA940006
TMS13F1008P0022	IITA-TMS-MM964500/IITA-TMS-IBA940006	IITA-TMS-MM964500	IITA-TMS-IBA940006
TMS13F1008P0023	IITA-TMS-MM964500/IITA-TMS-IBA940006	IITA-TMS-MM964500	IITA-TMS-IBA940006
TMS13F1008P0024	IITA-TMS-MM964500/IITA-TMS-IBA940006	IITA-TMS-MM964500	IITA-TMS-IBA940006
TMS13F1008P0025	IITA-TMS-MM964500/IITA-TMS-IBA940006	IITA-TMS-MM964500	IITA-TMS-IBA940006
TMS13F1009P0001	IITA-TMS-MM964500/IITA-TMS-MOK980068	IITA-TMS-MM964500	IITA-TMS-MOK980068
TMS13F1009P0002	IITA-TMS-MM964500/IITA-TMS-MOK980068	IITA-TMS-MM964500	IITA-TMS-MOK980068
TMS13F1009P0003	IITA-TMS-MM964500/IITA-TMS-MOK980068	IITA-TMS-MM964500	IITA-TMS-MOK980068
TMS13F1009P0004	IITA-TMS-MM964500/IITA-TMS-MOK980068	IITA-TMS-MM964500	IITA-TMS-MOK980068
TMS13F1009P0005	IITA-TMS-MM964500/IITA-TMS-MOK980068	IITA-TMS-MM964500	IITA-TMS-MOK980068
TMS13F1009P0006	IITA-TMS-MM964500/IITA-TMS-MOK980068	IITA-TMS-MM964500	IITA-TMS-MOK980068
TMS13F1009P0007	IITA-TMS-MM964500/IITA-TMS-MOK980068	IITA-TMS-MM964500	IITA-TMS-MOK980068
TMS13F1009P0008	IITA-TMS-MM964500/IITA-TMS-MOK980068	IITA-TMS-MM964500	IITA-TMS-MOK980068
TMS13F1009P0009	IITA-TMS-MM964500/IITA-TMS-MOK980068	IITA-TMS-MM964500	IITA-TMS-MOK980068
TMS13F1009P0010	IITA-TMS-MM964500/IITA-TMS-MOK980068	IITA-TMS-MM964500	IITA-TMS-MOK980068
TMS13F1009P0011	IITA-TMS-MM964500/IITA-TMS-MOK980068	IITA-TMS-MM964500	IITA-TMS-MOK980068
TMS13F1009P0012	IITA-TMS-MM964500/IITA-TMS-MOK980068	IITA-TMS-MM964500	IITA-TMS-MOK980068
TMS13F1009P0013	IITA-TMS-MM964500/IITA-TMS-MOK980068	IITA-TMS-MM964500	IITA-TMS-MOK980068
TMS13F1009P0014	IITA-TMS-MM964500/IITA-TMS-MOK980068	IITA-TMS-MM964500	IITA-TMS-MOK980068
TMS13F1009P0015	IITA-TMS-MM964500/IITA-TMS-MOK980068	IITA-TMS-MM964500	IITA-TMS-MOK980068
TMS13F1009P0016	IITA-TMS-MM964500/IITA-TMS-MOK980068	IITA-TMS-MM964500	IITA-TMS-MOK980068
TMS13F1009P0017	IITA-TMS-MM964500/IITA-TMS-MOK980068	IITA-TMS-MM964500	IITA-TMS-MOK980068
TMS13F1009P0018	IITA-TMS-MM964500/IITA-TMS-MOK980068	IITA-TMS-MM964500	IITA-TMS-MOK980068
TMS13F1009P0019	IITA-TMS-MM964500/IITA-TMS-MOK980068	IITA-TMS-MM964500	IITA-TMS-MOK980068
TMS13F1009P0020	IITA-TMS-MM964500/IITA-TMS-MOK980068	IITA-TMS-MM964500	IITA-TMS-MOK980068
TMS13F1009P0021	IITA-TMS-MM964500/IITA-TMS-MOK980068	IITA-TMS-MM964500	IITA-TMS-MOK980068
TMS13F1009P0022	IITA-TMS-MM964500/IITA-TMS-MOK980068	IITA-TMS-MM964500	IITA-TMS-MOK980068
TMS13F1009P0023	IITA-TMS-MM964500/IITA-TMS-MOK980068	IITA-TMS-MM964500	IITA-TMS-MOK980068
TMS13F1009P0024	IITA-TMS-MM964500/IITA-TMS-MOK980068	IITA-TMS-MM964500	IITA-TMS-MOK980068
TMS13F1009P0025	IITA-TMS-MM964500/IITA-TMS-MOK980068	IITA-TMS-MM964500	IITA-TMS-MOK980068
TMS13F1009P0026	IITA-TMS-MM964500/IITA-TMS-MOK980068	IITA-TMS-MM964500	IITA-TMS-MOK980068
TMS13F1009P0027	IITA-TMS-MM964500/IITA-TMS-MOK980068	IITA-TMS-MM964500	IITA-TMS-MOK980068
TMS13F1009P0028	IITA-TMS-MM964500/IITA-TMS-MOK980068	IITA-TMS-MM964500	IITA-TMS-MOK980068
TMS13F1009P0029	IITA-TMS-MM964500/IITA-TMS-MOK980068	IITA-TMS-MM964500	IITA-TMS-MOK980068
TMS13F1009P0030	IITA-TMS-MM964500/IITA-TMS-MOK980068	IITA-TMS-MM964500	IITA-TMS-MOK980068
TMS13F1009P0031	IITA-TMS-MM964500/IITA-TMS-MOK980068	IITA-TMS-MM964500	IITA-TMS-MOK980068
TMS13F1009P0032	IITA-TMS-MM964500/IITA-TMS-MOK980068	IITA-TMS-MM964500	IITA-TMS-MOK980068
TMS13F1012P0001	IITA-TMS-IBA996016/IITA-TMS-MOK980068	IITA-TMS-IBA996016	IITA-TMS-MOK980068
TMS13F1012P0002	IITA-TMS-IBA996016/IITA-TMS-MOK980068	IITA-TMS-IBA996016	IITA-TMS-MOK980068
TMS13F1012P0003	IITA-TMS-IBA996016/IITA-TMS-MOK980068	IITA-TMS-IBA996016	IITA-TMS-MOK980068
TMS13F1012P0004	IITA-TMS-IBA996016/IITA-TMS-MOK980068	IITA-TMS-IBA996016	IITA-TMS-MOK980068
TMS13F1012P0005	IITA-TMS-IBA996016/IITA-TMS-MOK980068	IITA-TMS-IBA996016	IITA-TMS-MOK980068
TMS13F1012P0006	IITA-TMS-IBA996016/IITA-TMS-MOK980068	IITA-TMS-IBA996016	IITA-TMS-MOK980068
TMS13F1012P0007	IITA-TMS-IBA996016/IITA-TMS-MOK980068	IITA-TMS-IBA996016	IITA-TMS-MOK980068
TMS13F1012P0008	IITA-TMS-IBA996016/IITA-TMS-MOK980068	IITA-TMS-IBA996016	IITA-TMS-MOK980068
TMS13F1012P0009	IITA-TMS-IBA996016/IITA-TMS-MOK980068	IITA-TMS-IBA996016	IITA-TMS-MOK980068
TMS13F1012P0010	IITA-TMS-IBA996016/IITA-TMS-MOK980068	IITA-TMS-IBA996016	IITA-TMS-MOK980068
TMS13F1012P0011	IITA-TMS-IBA996016/IITA-TMS-MOK980068	IITA-TMS-IBA996016	IITA-TMS-MOK980068
TMS13F1012P0012	IITA-TMS-IBA996016/IITA-TMS-MOK980068	IITA-TMS-IBA996016	IITA-TMS-MOK980068
TMS13F1012P0013	IITA-TMS-IBA996016/IITA-TMS-MOK980068	IITA-TMS-IBA996016	IITA-TMS-MOK980068
TMS13F1012P0014	IITA-TMS-IBA996016/IITA-TMS-MOK980068	IITA-TMS-IBA996016	IITA-TMS-MOK980068
TMS13F1012P0016	IITA-TMS-IBA996016/IITA-TMS-MOK980068	IITA-TMS-IBA996016	IITA-TMS-MOK980068
TMS13F1016P0001	IITA-TMS-IBA010903/IITA-TMS-IBA970425	IITA-TMS-IBA010903	IITA-TMS-IBA970425
TMS13F1016P0002	IITA-TMS-IBA010903/IITA-TMS-IBA970425	IITA-TMS-IBA010903	IITA-TMS-IBA970425
TMS13F1016P0003	IITA-TMS-IBA010903/IITA-TMS-IBA970425	IITA-TMS-IBA010903	IITA-TMS-IBA970425
TMS13F1016P0004	IITA-TMS-IBA010903/IITA-TMS-IBA970425	IITA-TMS-IBA010903	IITA-TMS-IBA970425
TMS13F1016P0005	IITA-TMS-IBA010903/IITA-TMS-IBA970425	IITA-TMS-IBA010903	IITA-TMS-IBA970425
TMS13F1017P0001	IITA-TMS-IBA010903/IITA-TMS-MOK980068	IITA-TMS-IBA010903	IITA-TMS-MOK980068
TMS13F1017P0002	IITA-TMS-IBA010903/IITA-TMS-MOK980068	IITA-TMS-IBA010903	IITA-TMS-MOK980068
TMS13F1017P0003	IITA-TMS-IBA010903/IITA-TMS-MOK980068	IITA-TMS-IBA010903	IITA-TMS-MOK980068
TMS13F1017P0004	IITA-TMS-IBA010903/IITA-TMS-MOK980068	IITA-TMS-IBA010903	IITA-TMS-MOK980068
TMS13F1017P0005	IITA-TMS-IBA010903/IITA-TMS-MOK980068	IITA-TMS-IBA010903	IITA-TMS-MOK980068
TMS13F1017P0006	IITA-TMS-IBA010903/IITA-TMS-MOK980068	IITA-TMS-IBA010903	IITA-TMS-MOK980068
TMS13F1017P0007	IITA-TMS-IBA010903/IITA-TMS-MOK980068	IITA-TMS-IBA010903	IITA-TMS-MOK980068
TMS13F1017P0008	IITA-TMS-IBA010903/IITA-TMS-MOK980068	IITA-TMS-IBA010903	IITA-TMS-MOK980068
TMS13F1017P0009	IITA-TMS-IBA010903/IITA-TMS-MOK980068	IITA-TMS-IBA010903	IITA-TMS-MOK980068
TMS13F1017P0010	IITA-TMS-IBA010903/IITA-TMS-MOK980068	IITA-TMS-IBA010903	IITA-TMS-MOK980068
TMS13F1018P0001	IITA-TMS-IBA010903/IITA-TMS-IBA010046	IITA-TMS-IBA010903	IITA-TMS-IBA010046
TMS13F1018P0002	IITA-TMS-IBA010903/IITA-TMS-IBA010046	IITA-TMS-IBA010903	IITA-TMS-IBA010046
TMS13F1018P0003	IITA-TMS-IBA010903/IITA-TMS-IBA010046	IITA-TMS-IBA010903	IITA-TMS-IBA010046
TMS13F1018P0004	IITA-TMS-IBA010903/IITA-TMS-IBA010046	IITA-TMS-IBA010903	IITA-TMS-IBA010046
TMS13F1018P0005	IITA-TMS-IBA010903/IITA-TMS-IBA010046	IITA-TMS-IBA010903	IITA-TMS-IBA010046
TMS13F1018P0006	IITA-TMS-IBA010903/IITA-TMS-IBA010046	IITA-TMS-IBA010903	IITA-TMS-IBA010046
TMS13F1018P0007	IITA-TMS-IBA010903/IITA-TMS-IBA010046	IITA-TMS-IBA010903	IITA-TMS-IBA010046
TMS13F1018P0008	IITA-TMS-IBA010903/IITA-TMS-IBA010046	IITA-TMS-IBA010903	IITA-TMS-IBA010046
TMS13F1018P0009	IITA-TMS-IBA010903/IITA-TMS-IBA010046	IITA-TMS-IBA010903	IITA-TMS-IBA010046
TMS13F1018P0010	IITA-TMS-IBA010903/IITA-TMS-IBA010046	IITA-TMS-IBA010903	IITA-TMS-IBA010046
TMS13F1018P0011	IITA-TMS-IBA010903/IITA-TMS-IBA010046	IITA-TMS-IBA010903	IITA-TMS-IBA010046
TMS13F1018P0012	IITA-TMS-IBA010903/IITA-TMS-IBA010046	IITA-TMS-IBA010903	IITA-TMS-IBA010046
TMS13F1020P0001	IITA-TMS-IBA010903/IITA-TMS-IBA020285	IITA-TMS-IBA010903	IITA-TMS-IBA020285
TMS13F1020P0002	IITA-TMS-IBA010903/IITA-TMS-IBA020285	IITA-TMS-IBA010903	IITA-TMS-IBA020285
TMS13F1020P0003	IITA-TMS-IBA010903/IITA-TMS-IBA020285	IITA-TMS-IBA010903	IITA-TMS-IBA020285
TMS13F1020P0004	IITA-TMS-IBA010903/IITA-TMS-IBA020285	IITA-TMS-IBA010903	IITA-TMS-IBA020285
TMS13F1024P0001	IITA-TMS-IBA010903/IITA-TMS-IBA020285	IITA-TMS-IBA010903	IITA-TMS-IBA020285
TMS13F1024P0002	IITA-TMS-IBA010903/IITA-TMS-IBA020285	IITA-TMS-IBA010903	IITA-TMS-IBA020285
TMS13F1024P0003	IITA-TMS-IBA010903/IITA-TMS-IBA020285	IITA-TMS-IBA010903	IITA-TMS-IBA020285
TMS13F1024P0004	IITA-TMS-IBA010903/IITA-TMS-IBA020285	IITA-TMS-IBA010903	IITA-TMS-IBA020285
TMS13F1024P0005	IITA-TMS-IBA010903/IITA-TMS-IBA020285	IITA-TMS-IBA010903	IITA-TMS-IBA020285
TMS13F1024P0006	IITA-TMS-IBA010903/IITA-TMS-IBA020285	IITA-TMS-IBA010903	IITA-TMS-IBA020285
TMS13F1028P0001	IITA-TMS-IBA940018/IITA-TMS-IBA930007	IITA-TMS-IBA940018	IITA-TMS-IBA930007
TMS13F1028P0002	IITA-TMS-IBA940018/IITA-TMS-IBA930007	IITA-TMS-IBA940018	IITA-TMS-IBA930007
TMS13F1028P0003	IITA-TMS-IBA940018/IITA-TMS-IBA930007	IITA-TMS-IBA940018	IITA-TMS-IBA930007
TMS13F1028P0004	IITA-TMS-IBA940018/IITA-TMS-IBA930007	IITA-TMS-IBA940018	IITA-TMS-IBA930007
TMS13F1028P0005	IITA-TMS-IBA940018/IITA-TMS-IBA930007	IITA-TMS-IBA940018	IITA-TMS-IBA930007
TMS13F1028P0006	IITA-TMS-IBA940018/IITA-TMS-IBA930007	IITA-TMS-IBA940018	IITA-TMS-IBA930007
TMS13F1028P0007	IITA-TMS-IBA940018/IITA-TMS-IBA930007	IITA-TMS-IBA940018	IITA-TMS-IBA930007
TMS13F1028P0008	IITA-TMS-IBA940018/IITA-TMS-IBA930007	IITA-TMS-IBA940018	IITA-TMS-IBA930007
TMS13F1028P0009	IITA-TMS-IBA940018/IITA-TMS-IBA930007	IITA-TMS-IBA940018	IITA-TMS-IBA930007
TMS13F1028P0010	IITA-TMS-IBA940018/IITA-TMS-IBA930007	IITA-TMS-IBA940018	IITA-TMS-IBA930007
TMS13F1028P0011	IITA-TMS-IBA940018/IITA-TMS-IBA930007	IITA-TMS-IBA940018	IITA-TMS-IBA930007
TMS13F1030P0001	IITA-TMS-IBA940018/IITA-TMS-IBA974766	IITA-TMS-IBA940018	IITA-TMS-IBA974766
TMS13F1030P0002	IITA-TMS-IBA940018/IITA-TMS-IBA974766	IITA-TMS-IBA940018	IITA-TMS-IBA974766
TMS13F1030P0003	IITA-TMS-IBA940018/IITA-TMS-IBA974766	IITA-TMS-IBA940018	IITA-TMS-IBA974766
TMS13F1030P0004	IITA-TMS-IBA940018/IITA-TMS-IBA974766	IITA-TMS-IBA940018	IITA-TMS-IBA974766
TMS13F1031P0001	IITA-TMS-IBA940018/IITA-TMS-IBA000203	IITA-TMS-IBA940018	IITA-TMS-IBA000203
TMS13F1031P0002	IITA-TMS-IBA940018/IITA-TMS-IBA000203	IITA-TMS-IBA940018	IITA-TMS-IBA000203
TMS13F1031P0003	IITA-TMS-IBA940018/IITA-TMS-IBA000203	IITA-TMS-IBA940018	IITA-TMS-IBA000203
TMS13F1031P0004	IITA-TMS-IBA940018/IITA-TMS-IBA000203	IITA-TMS-IBA940018	IITA-TMS-IBA000203
TMS13F1031P0005	IITA-TMS-IBA940018/IITA-TMS-IBA000203	IITA-TMS-IBA940018	IITA-TMS-IBA000203
TMS13F1034P0001	IITA-TMS-IBA960860/IITA-TMS-IBA930007	IITA-TMS-IBA960860	IITA-TMS-IBA930007
TMS13F1034P0002	IITA-TMS-IBA960860/IITA-TMS-IBA930007	IITA-TMS-IBA960860	IITA-TMS-IBA930007
TMS13F1034P0003	IITA-TMS-IBA960860/IITA-TMS-IBA930007	IITA-TMS-IBA960860	IITA-TMS-IBA930007
TMS13F1034P0004	IITA-TMS-IBA960860/IITA-TMS-IBA930007	IITA-TMS-IBA960860	IITA-TMS-IBA930007
TMS13F1034P0005	IITA-TMS-IBA960860/IITA-TMS-IBA930007	IITA-TMS-IBA960860	IITA-TMS-IBA930007
TMS13F1034P0006	IITA-TMS-IBA960860/IITA-TMS-IBA930007	IITA-TMS-IBA960860	IITA-TMS-IBA930007
TMS13F1034P0007	IITA-TMS-IBA960860/IITA-TMS-IBA930007	IITA-TMS-IBA960860	IITA-TMS-IBA930007
TMS13F1034P0008	IITA-TMS-IBA960860/IITA-TMS-IBA930007	IITA-TMS-IBA960860	IITA-TMS-IBA930007
TMS13F1034P0009	IITA-TMS-IBA960860/IITA-TMS-IBA930007	IITA-TMS-IBA960860	IITA-TMS-IBA930007
TMS13F1034P0010	IITA-TMS-IBA960860/IITA-TMS-IBA930007	IITA-TMS-IBA960860	IITA-TMS-IBA930007
TMS13F1034P0011	IITA-TMS-IBA960860/IITA-TMS-IBA930007	IITA-TMS-IBA960860	IITA-TMS-IBA930007
TMS13F1034P0012	IITA-TMS-IBA960860/IITA-TMS-IBA930007	IITA-TMS-IBA960860	IITA-TMS-IBA930007
TMS13F1034P0013	IITA-TMS-IBA960860/IITA-TMS-IBA930007	IITA-TMS-IBA960860	IITA-TMS-IBA930007
TMS13F1034P0014	IITA-TMS-IBA960860/IITA-TMS-IBA930007	IITA-TMS-IBA960860	IITA-TMS-IBA930007
TMS13F1034P0015	IITA-TMS-IBA960860/IITA-TMS-IBA930007	IITA-TMS-IBA960860	IITA-TMS-IBA930007
TMS13F1034P0016	IITA-TMS-IBA960860/IITA-TMS-IBA930007	IITA-TMS-IBA960860	IITA-TMS-IBA930007
TMS13F1034P0017	IITA-TMS-IBA960860/IITA-TMS-IBA930007	IITA-TMS-IBA960860	IITA-TMS-IBA930007
TMS13F1034P0018	IITA-TMS-IBA960860/IITA-TMS-IBA930007	IITA-TMS-IBA960860	IITA-TMS-IBA930007
TMS13F1034P0019	IITA-TMS-IBA960860/IITA-TMS-IBA930007	IITA-TMS-IBA960860	IITA-TMS-IBA930007
TMS13F1034P0020	IITA-TMS-IBA960860/IITA-TMS-IBA930007	IITA-TMS-IBA960860	IITA-TMS-IBA930007
TMS13F1036P0001	IITA-TMS-IBA960860/IITA-TMS-IBA950279	IITA-TMS-IBA960860	IITA-TMS-IBA950279
TMS13F1036P0002	IITA-TMS-IBA960860/IITA-TMS-IBA950279	IITA-TMS-IBA960860	IITA-TMS-IBA950279
TMS13F1036P0003	IITA-TMS-IBA960860/IITA-TMS-IBA950279	IITA-TMS-IBA960860	IITA-TMS-IBA950279
TMS13F1036P0004	IITA-TMS-IBA960860/IITA-TMS-IBA950279	IITA-TMS-IBA960860	IITA-TMS-IBA950279
TMS13F1036P0005	IITA-TMS-IBA960860/IITA-TMS-IBA950279	IITA-TMS-IBA960860	IITA-TMS-IBA950279
TMS13F1036P0006	IITA-TMS-IBA960860/IITA-TMS-IBA950279	IITA-TMS-IBA960860	IITA-TMS-IBA950279
TMS13F1036P0007	IITA-TMS-IBA960860/IITA-TMS-IBA950279	IITA-TMS-IBA960860	IITA-TMS-IBA950279
TMS13F1036P0008	IITA-TMS-IBA960860/IITA-TMS-IBA950279	IITA-TMS-IBA960860	IITA-TMS-IBA950279
TMS13F1036P0009	IITA-TMS-IBA960860/IITA-TMS-IBA950279	IITA-TMS-IBA960860	IITA-TMS-IBA950279
TMS13F1036P0010	IITA-TMS-IBA960860/IITA-TMS-IBA950279	IITA-TMS-IBA960860	IITA-TMS-IBA950279
TMS13F1037P0001	IITA-TMS-IBA970290/IITA-TMS-IBA930007	IITA-TMS-IBA970290	IITA-TMS-IBA930007
TMS13F1037P0002	IITA-TMS-IBA970290/IITA-TMS-IBA930007	IITA-TMS-IBA970290	IITA-TMS-IBA930007
TMS13F1037P0003	IITA-TMS-IBA970290/IITA-TMS-IBA930007	IITA-TMS-IBA970290	IITA-TMS-IBA930007
TMS13F1037P0004	IITA-TMS-IBA970290/IITA-TMS-IBA930007	IITA-TMS-IBA970290	IITA-TMS-IBA930007
TMS13F1037P0005	IITA-TMS-IBA970290/IITA-TMS-IBA930007	IITA-TMS-IBA970290	IITA-TMS-IBA930007
TMS13F1037P0006	IITA-TMS-IBA970290/IITA-TMS-IBA930007	IITA-TMS-IBA970290	IITA-TMS-IBA930007
TMS13F1037P0007	IITA-TMS-IBA970290/IITA-TMS-IBA930007	IITA-TMS-IBA970290	IITA-TMS-IBA930007
TMS13F1037P0008	IITA-TMS-IBA970290/IITA-TMS-IBA930007	IITA-TMS-IBA970290	IITA-TMS-IBA930007
TMS13F1037P0009	IITA-TMS-IBA970290/IITA-TMS-IBA930007	IITA-TMS-IBA970290	IITA-TMS-IBA930007
TMS13F1037P0010	IITA-TMS-IBA970290/IITA-TMS-IBA930007	IITA-TMS-IBA970290	IITA-TMS-IBA930007
TMS13F1039P0001	IITA-TMS-IBA970290/IITA-TMS-IBA071313	IITA-TMS-IBA970290	IITA-TMS-IBA071313
TMS13F1039P0002	IITA-TMS-IBA970290/IITA-TMS-IBA071313	IITA-TMS-IBA970290	IITA-TMS-IBA071313
TMS13F1039P0003	IITA-TMS-IBA970290/IITA-TMS-IBA071313	IITA-TMS-IBA970290	IITA-TMS-IBA071313
TMS13F1039P0004	IITA-TMS-IBA970290/IITA-TMS-IBA071313	IITA-TMS-IBA970290	IITA-TMS-IBA071313
TMS13F1039P0005	IITA-TMS-IBA970290/IITA-TMS-IBA071313	IITA-TMS-IBA970290	IITA-TMS-IBA071313
TMS13F1039P0006	IITA-TMS-IBA970290/IITA-TMS-IBA071313	IITA-TMS-IBA970290	IITA-TMS-IBA071313
TMS13F1039P0007	IITA-TMS-IBA970290/IITA-TMS-IBA071313	IITA-TMS-IBA970290	IITA-TMS-IBA071313
TMS13F1039P0008	IITA-TMS-IBA970290/IITA-TMS-IBA071313	IITA-TMS-IBA970290	IITA-TMS-IBA071313
TMS13F1039P0009	IITA-TMS-IBA970290/IITA-TMS-IBA071313	IITA-TMS-IBA970290	IITA-TMS-IBA071313
TMS13F1039P0010	IITA-TMS-IBA970290/IITA-TMS-IBA071313	IITA-TMS-IBA970290	IITA-TMS-IBA071313
TMS13F1039P0011	IITA-TMS-IBA970290/IITA-TMS-IBA071313	IITA-TMS-IBA970290	IITA-TMS-IBA071313
TMS13F1039P0012	IITA-TMS-IBA970290/IITA-TMS-IBA071313	IITA-TMS-IBA970290	IITA-TMS-IBA071313
TMS13F1039P0013	IITA-TMS-IBA970290/IITA-TMS-IBA071313	IITA-TMS-IBA970290	IITA-TMS-IBA071313
TMS13F1039P0014	IITA-TMS-IBA970290/IITA-TMS-IBA071313	IITA-TMS-IBA970290	IITA-TMS-IBA071313
TMS13F1039P0015	IITA-TMS-IBA970290/IITA-TMS-IBA071313	IITA-TMS-IBA970290	IITA-TMS-IBA071313
TMS13F1039P0016	IITA-TMS-IBA970290/IITA-TMS-IBA071313	IITA-TMS-IBA970290	IITA-TMS-IBA071313
TMS13F1039P0017	IITA-TMS-IBA970290/IITA-TMS-IBA071313	IITA-TMS-IBA970290	IITA-TMS-IBA071313
TMS13F1039P0018	IITA-TMS-IBA970290/IITA-TMS-IBA071313	IITA-TMS-IBA970290	IITA-TMS-IBA071313
TMS13F1039P0019	IITA-TMS-IBA970290/IITA-TMS-IBA071313	IITA-TMS-IBA970290	IITA-TMS-IBA071313
TMS13F1039P0020	IITA-TMS-IBA970290/IITA-TMS-IBA071313	IITA-TMS-IBA970290	IITA-TMS-IBA071313
TMS13F1039P0021	IITA-TMS-IBA970290/IITA-TMS-IBA071313	IITA-TMS-IBA970290	IITA-TMS-IBA071313
TMS13F1039P0023	IITA-TMS-IBA970290/IITA-TMS-IBA071313	IITA-TMS-IBA970290	IITA-TMS-IBA071313
TMS13F1039P0024	IITA-TMS-IBA970290/IITA-TMS-IBA071313	IITA-TMS-IBA970290	IITA-TMS-IBA071313
TMS13F1039P0025	IITA-TMS-IBA970290/IITA-TMS-IBA071313	IITA-TMS-IBA970290	IITA-TMS-IBA071313
TMS13F1045P0001	IITA-TMS-IBA970353/IITA-TMS-IBA010903	IITA-TMS-IBA970353	IITA-TMS-IBA010903
TMS13F1045P0002	IITA-TMS-IBA970353/IITA-TMS-IBA010903	IITA-TMS-IBA970353	IITA-TMS-IBA010903
TMS13F1045P0003	IITA-TMS-IBA970353/IITA-TMS-IBA010903	IITA-TMS-IBA970353	IITA-TMS-IBA010903
TMS13F1045P0004	IITA-TMS-IBA970353/IITA-TMS-IBA010903	IITA-TMS-IBA970353	IITA-TMS-IBA010903
TMS13F1045P0005	IITA-TMS-IBA970353/IITA-TMS-IBA010903	IITA-TMS-IBA970353	IITA-TMS-IBA010903
TMS13F1045P0006	IITA-TMS-IBA970353/IITA-TMS-IBA010903	IITA-TMS-IBA970353	IITA-TMS-IBA010903
TMS13F1045P0007	IITA-TMS-IBA970353/IITA-TMS-IBA010903	IITA-TMS-IBA970353	IITA-TMS-IBA010903
TMS13F1045P0008	IITA-TMS-IBA970353/IITA-TMS-IBA010903	IITA-TMS-IBA970353	IITA-TMS-IBA010903
TMS13F1045P0009	IITA-TMS-IBA970353/IITA-TMS-IBA010903	IITA-TMS-IBA970353	IITA-TMS-IBA010903
TMS13F1045P0010	IITA-TMS-IBA970353/IITA-TMS-IBA010903	IITA-TMS-IBA970353	IITA-TMS-IBA010903
TMS13F1045P0011	IITA-TMS-IBA970353/IITA-TMS-IBA010903	IITA-TMS-IBA970353	IITA-TMS-IBA010903
TMS13F1045P0012	IITA-TMS-IBA970353/IITA-TMS-IBA010903	IITA-TMS-IBA970353	IITA-TMS-IBA010903
TMS13F1045P0013	IITA-TMS-IBA970353/IITA-TMS-IBA010903	IITA-TMS-IBA970353	IITA-TMS-IBA010903
TMS13F1045P0014	IITA-TMS-IBA970353/IITA-TMS-IBA010903	IITA-TMS-IBA970353	IITA-TMS-IBA010903
TMS13F1045P0015	IITA-TMS-IBA970353/IITA-TMS-IBA010903	IITA-TMS-IBA970353	IITA-TMS-IBA010903
TMS13F1045P0016	IITA-TMS-IBA970353/IITA-TMS-IBA010903	IITA-TMS-IBA970353	IITA-TMS-IBA010903
TMS13F1045P0017	IITA-TMS-IBA970353/IITA-TMS-IBA010903	IITA-TMS-IBA970353	IITA-TMS-IBA010903
TMS13F1045P0018	IITA-TMS-IBA970353/IITA-TMS-IBA010903	IITA-TMS-IBA970353	IITA-TMS-IBA010903
TMS13F1045P0019	IITA-TMS-IBA970353/IITA-TMS-IBA010903	IITA-TMS-IBA970353	IITA-TMS-IBA010903
TMS13F1045P0020	IITA-TMS-IBA970353/IITA-TMS-IBA010903	IITA-TMS-IBA970353	IITA-TMS-IBA010903
TMS13F1047P0001	IITA-TMS-IBA970353/IITA-TMS-IBA071313	IITA-TMS-IBA970353	IITA-TMS-IBA071313
TMS13F1047P0002	IITA-TMS-IBA970353/IITA-TMS-IBA071313	IITA-TMS-IBA970353	IITA-TMS-IBA071313
TMS13F1047P0003	IITA-TMS-IBA970353/IITA-TMS-IBA071313	IITA-TMS-IBA970353	IITA-TMS-IBA071313
TMS13F1047P0004	IITA-TMS-IBA970353/IITA-TMS-IBA071313	IITA-TMS-IBA970353	IITA-TMS-IBA071313
TMS13F1047P0005	IITA-TMS-IBA970353/IITA-TMS-IBA071313	IITA-TMS-IBA970353	IITA-TMS-IBA071313
TMS13F1047P0006	IITA-TMS-IBA970353/IITA-TMS-IBA071313	IITA-TMS-IBA970353	IITA-TMS-IBA071313
TMS13F1047P0007	IITA-TMS-IBA970353/IITA-TMS-IBA071313	IITA-TMS-IBA970353	IITA-TMS-IBA071313
TMS13F1047P0008	IITA-TMS-IBA970353/IITA-TMS-IBA071313	IITA-TMS-IBA970353	IITA-TMS-IBA071313
TMS13F1047P0009	IITA-TMS-IBA970353/IITA-TMS-IBA071313	IITA-TMS-IBA970353	IITA-TMS-IBA071313
TMS13F1047P0010	IITA-TMS-IBA970353/IITA-TMS-IBA071313	IITA-TMS-IBA970353	IITA-TMS-IBA071313
TMS13F1047P0011	IITA-TMS-IBA970353/IITA-TMS-IBA071313	IITA-TMS-IBA970353	IITA-TMS-IBA071313
TMS13F1047P0012	IITA-TMS-IBA970353/IITA-TMS-IBA071313	IITA-TMS-IBA970353	IITA-TMS-IBA071313
TMS13F1047P0013	IITA-TMS-IBA970353/IITA-TMS-IBA071313	IITA-TMS-IBA970353	IITA-TMS-IBA071313
TMS13F1047P0014	IITA-TMS-IBA970353/IITA-TMS-IBA071313	IITA-TMS-IBA970353	IITA-TMS-IBA071313
TMS13F1047P0015	IITA-TMS-IBA970353/IITA-TMS-IBA071313	IITA-TMS-IBA970353	IITA-TMS-IBA071313
TMS13F1047P0016	IITA-TMS-IBA970353/IITA-TMS-IBA071313	IITA-TMS-IBA970353	IITA-TMS-IBA071313
TMS13F1050P0001	IITA-TMS-MM970806/IITA-TMS-IBA071313	IITA-TMS-MM970806	IITA-TMS-IBA071313
TMS13F1050P0002	IITA-TMS-MM970806/IITA-TMS-IBA071313	IITA-TMS-MM970806	IITA-TMS-IBA071313
TMS13F1050P0003	IITA-TMS-MM970806/IITA-TMS-IBA071313	IITA-TMS-MM970806	IITA-TMS-IBA071313
TMS13F1050P0004	IITA-TMS-MM970806/IITA-TMS-IBA071313	IITA-TMS-MM970806	IITA-TMS-IBA071313
TMS13F1050P0005	IITA-TMS-MM970806/IITA-TMS-IBA071313	IITA-TMS-MM970806	IITA-TMS-IBA071313
TMS13F1050P0006	IITA-TMS-MM970806/IITA-TMS-IBA071313	IITA-TMS-MM970806	IITA-TMS-IBA071313
TMS13F1050P0007	IITA-TMS-MM970806/IITA-TMS-IBA071313	IITA-TMS-MM970806	IITA-TMS-IBA071313
TMS13F1050P0008	IITA-TMS-MM970806/IITA-TMS-IBA071313	IITA-TMS-MM970806	IITA-TMS-IBA071313
TMS13F1050P0009	IITA-TMS-MM970806/IITA-TMS-IBA071313	IITA-TMS-MM970806	IITA-TMS-IBA071313
TMS13F1050P0010	IITA-TMS-MM970806/IITA-TMS-IBA071313	IITA-TMS-MM970806	IITA-TMS-IBA071313
TMS13F1050P0011	IITA-TMS-MM970806/IITA-TMS-IBA071313	IITA-TMS-MM970806	IITA-TMS-IBA071313
TMS13F1050P0012	IITA-TMS-MM970806/IITA-TMS-IBA071313	IITA-TMS-MM970806	IITA-TMS-IBA071313
TMS13F1050P0013	IITA-TMS-MM970806/IITA-TMS-IBA071313	IITA-TMS-MM970806	IITA-TMS-IBA071313
TMS13F1050P0014	IITA-TMS-MM970806/IITA-TMS-IBA071313	IITA-TMS-MM970806	IITA-TMS-IBA071313
TMS13F1051P0001	IITA-TMS-IBA972205/TMEB419	IITA-TMS-IBA972205	TMEB419
TMS13F1051P0002	IITA-TMS-IBA972205/TMEB419	IITA-TMS-IBA972205	TMEB419
TMS13F1051P0003	IITA-TMS-IBA972205/TMEB419	IITA-TMS-IBA972205	TMEB419
TMS13F1051P0004	IITA-TMS-IBA972205/TMEB419	IITA-TMS-IBA972205	TMEB419
TMS13F1051P0005	IITA-TMS-IBA972205/TMEB419	IITA-TMS-IBA972205	TMEB419
TMS13F1051P0006	IITA-TMS-IBA972205/TMEB419	IITA-TMS-IBA972205	TMEB419
TMS13F1051P0007	IITA-TMS-IBA972205/TMEB419	IITA-TMS-IBA972205	TMEB419
TMS13F1051P0008	IITA-TMS-IBA972205/TMEB419	IITA-TMS-IBA972205	TMEB419
TMS13F1051P0009	IITA-TMS-IBA972205/TMEB419	IITA-TMS-IBA972205	TMEB419
TMS13F1051P0010	IITA-TMS-IBA972205/TMEB419	IITA-TMS-IBA972205	TMEB419
TMS13F1051P0011	IITA-TMS-IBA972205/TMEB419	IITA-TMS-IBA972205	TMEB419
TMS13F1051P0012	IITA-TMS-IBA972205/TMEB419	IITA-TMS-IBA972205	TMEB419
TMS13F1051P0013	IITA-TMS-IBA972205/TMEB419	IITA-TMS-IBA972205	TMEB419
TMS13F1051P0014	IITA-TMS-IBA972205/TMEB419	IITA-TMS-IBA972205	TMEB419
TMS13F1051P0015	IITA-TMS-IBA972205/TMEB419	IITA-TMS-IBA972205	TMEB419
TMS13F1051P0016	IITA-TMS-IBA972205/TMEB419	IITA-TMS-IBA972205	TMEB419
TMS13F1051P0017	IITA-TMS-IBA972205/TMEB419	IITA-TMS-IBA972205	TMEB419
TMS13F1051P0018	IITA-TMS-IBA972205/TMEB419	IITA-TMS-IBA972205	TMEB419
TMS13F1051P0019	IITA-TMS-IBA972205/TMEB419	IITA-TMS-IBA972205	TMEB419
TMS13F1051P0020	IITA-TMS-IBA972205/TMEB419	IITA-TMS-IBA972205	TMEB419
TMS13F1051P0021	IITA-TMS-IBA972205/TMEB419	IITA-TMS-IBA972205	TMEB419
TMS13F1051P0022	IITA-TMS-IBA972205/TMEB419	IITA-TMS-IBA972205	TMEB419
TMS13F1051P0023	IITA-TMS-IBA972205/TMEB419	IITA-TMS-IBA972205	TMEB419
TMS13F1051P0024	IITA-TMS-IBA972205/TMEB419	IITA-TMS-IBA972205	TMEB419
TMS13F1051P0025	IITA-TMS-IBA972205/TMEB419	IITA-TMS-IBA972205	TMEB419
TMS13F1051P0026	IITA-TMS-IBA972205/TMEB419	IITA-TMS-IBA972205	TMEB419
TMS13F1051P0027	IITA-TMS-IBA972205/TMEB419	IITA-TMS-IBA972205	TMEB419
TMS13F1051P0028	IITA-TMS-IBA972205/TMEB419	IITA-TMS-IBA972205	TMEB419
TMS13F1051P0029	IITA-TMS-IBA972205/TMEB419	IITA-TMS-IBA972205	TMEB419
TMS13F1051P0030	IITA-TMS-IBA972205/TMEB419	IITA-TMS-IBA972205	TMEB419
TMS13F1051P0031	IITA-TMS-IBA972205/TMEB419	IITA-TMS-IBA972205	TMEB419
TMS13F1051P0033	IITA-TMS-IBA972205/TMEB419	IITA-TMS-IBA972205	TMEB419
TMS13F1051P0034	IITA-TMS-IBA972205/TMEB419	IITA-TMS-IBA972205	TMEB419
TMS13F1051P0036	IITA-TMS-IBA972205/TMEB419	IITA-TMS-IBA972205	TMEB419
TMS13F1051P0044	IITA-TMS-IBA972205/TMEB419	IITA-TMS-IBA972205	TMEB419
TMS13F1051P0050	IITA-TMS-IBA972205/TMEB419	IITA-TMS-IBA972205	TMEB419
TMS13F1051P0051	IITA-TMS-IBA972205/TMEB419	IITA-TMS-IBA972205	TMEB419
TMS13F1051P0052	IITA-TMS-IBA972205/TMEB419	IITA-TMS-IBA972205	TMEB419
TMS13F1051P0059	IITA-TMS-IBA972205/TMEB419	IITA-TMS-IBA972205	TMEB419
TMS13F1051P0067	IITA-TMS-IBA972205/TMEB419	IITA-TMS-IBA972205	TMEB419
TMS13F1053P0001	IITA-TMS-IBA972205/IITA-TMS-IBA930007	IITA-TMS-IBA972205	IITA-TMS-IBA930007
TMS13F1053P0002	IITA-TMS-IBA972205/IITA-TMS-IBA930007	IITA-TMS-IBA972205	IITA-TMS-IBA930007
TMS13F1053P0003	IITA-TMS-IBA972205/IITA-TMS-IBA930007	IITA-TMS-IBA972205	IITA-TMS-IBA930007
TMS13F1053P0004	IITA-TMS-IBA972205/IITA-TMS-IBA930007	IITA-TMS-IBA972205	IITA-TMS-IBA930007
TMS13F1053P0005	IITA-TMS-IBA972205/IITA-TMS-IBA930007	IITA-TMS-IBA972205	IITA-TMS-IBA930007
TMS13F1053P0006	IITA-TMS-IBA972205/IITA-TMS-IBA930007	IITA-TMS-IBA972205	IITA-TMS-IBA930007
TMS13F1053P0007	IITA-TMS-IBA972205/IITA-TMS-IBA930007	IITA-TMS-IBA972205	IITA-TMS-IBA930007
TMS13F1053P0008	IITA-TMS-IBA972205/IITA-TMS-IBA930007	IITA-TMS-IBA972205	IITA-TMS-IBA930007
TMS13F1053P0009	IITA-TMS-IBA972205/IITA-TMS-IBA930007	IITA-TMS-IBA972205	IITA-TMS-IBA930007
TMS13F1053P0010	IITA-TMS-IBA972205/IITA-TMS-IBA930007	IITA-TMS-IBA972205	IITA-TMS-IBA930007
TMS13F1053P0011	IITA-TMS-IBA972205/IITA-TMS-IBA930007	IITA-TMS-IBA972205	IITA-TMS-IBA930007
TMS13F1053P0012	IITA-TMS-IBA972205/IITA-TMS-IBA930007	IITA-TMS-IBA972205	IITA-TMS-IBA930007
TMS13F1053P0013	IITA-TMS-IBA972205/IITA-TMS-IBA930007	IITA-TMS-IBA972205	IITA-TMS-IBA930007
TMS13F1053P0014	IITA-TMS-IBA972205/IITA-TMS-IBA930007	IITA-TMS-IBA972205	IITA-TMS-IBA930007
TMS13F1053P0015	IITA-TMS-IBA972205/IITA-TMS-IBA930007	IITA-TMS-IBA972205	IITA-TMS-IBA930007
TMS13F1053P0016	IITA-TMS-IBA972205/IITA-TMS-IBA930007	IITA-TMS-IBA972205	IITA-TMS-IBA930007
TMS13F1056P0001	IITA-TMS-IBA972205/IITA-TMS-IBA010903	IITA-TMS-IBA972205	IITA-TMS-IBA010903
TMS13F1056P0002	IITA-TMS-IBA972205/IITA-TMS-IBA010903	IITA-TMS-IBA972205	IITA-TMS-IBA010903
TMS13F1056P0003	IITA-TMS-IBA972205/IITA-TMS-IBA010903	IITA-TMS-IBA972205	IITA-TMS-IBA010903
TMS13F1056P0004	IITA-TMS-IBA972205/IITA-TMS-IBA010903	IITA-TMS-IBA972205	IITA-TMS-IBA010903
TMS13F1056P0005	IITA-TMS-IBA972205/IITA-TMS-IBA010903	IITA-TMS-IBA972205	IITA-TMS-IBA010903
TMS13F1056P0006	IITA-TMS-IBA972205/IITA-TMS-IBA010903	IITA-TMS-IBA972205	IITA-TMS-IBA010903
TMS13F1056P0007	IITA-TMS-IBA972205/IITA-TMS-IBA010903	IITA-TMS-IBA972205	IITA-TMS-IBA010903
TMS13F1056P0008	IITA-TMS-IBA972205/IITA-TMS-IBA010903	IITA-TMS-IBA972205	IITA-TMS-IBA010903
TMS13F1056P0009	IITA-TMS-IBA972205/IITA-TMS-IBA010903	IITA-TMS-IBA972205	IITA-TMS-IBA010903
TMS13F1056P0010	IITA-TMS-IBA972205/IITA-TMS-IBA010903	IITA-TMS-IBA972205	IITA-TMS-IBA010903
TMS13F1056P0011	IITA-TMS-IBA972205/IITA-TMS-IBA010903	IITA-TMS-IBA972205	IITA-TMS-IBA010903
TMS13F1056P0012	IITA-TMS-IBA972205/IITA-TMS-IBA010903	IITA-TMS-IBA972205	IITA-TMS-IBA010903
TMS13F1056P0013	IITA-TMS-IBA972205/IITA-TMS-IBA010903	IITA-TMS-IBA972205	IITA-TMS-IBA010903
TMS13F1056P0014	IITA-TMS-IBA972205/IITA-TMS-IBA010903	IITA-TMS-IBA972205	IITA-TMS-IBA010903
TMS13F1056P0015	IITA-TMS-IBA972205/IITA-TMS-IBA010903	IITA-TMS-IBA972205	IITA-TMS-IBA010903
TMS13F1056P0016	IITA-TMS-IBA972205/IITA-TMS-IBA010903	IITA-TMS-IBA972205	IITA-TMS-IBA010903
TMS13F1056P0017	IITA-TMS-IBA972205/IITA-TMS-IBA010903	IITA-TMS-IBA972205	IITA-TMS-IBA010903
TMS13F1056P0018	IITA-TMS-IBA972205/IITA-TMS-IBA010903	IITA-TMS-IBA972205	IITA-TMS-IBA010903
TMS13F1056P0019	IITA-TMS-IBA972205/IITA-TMS-IBA010903	IITA-TMS-IBA972205	IITA-TMS-IBA010903
TMS13F1056P0020	IITA-TMS-IBA972205/IITA-TMS-IBA010903	IITA-TMS-IBA972205	IITA-TMS-IBA010903
TMS13F1056P0021	IITA-TMS-IBA972205/IITA-TMS-IBA010903	IITA-TMS-IBA972205	IITA-TMS-IBA010903
TMS13F1056P0022	IITA-TMS-IBA972205/IITA-TMS-IBA010903	IITA-TMS-IBA972205	IITA-TMS-IBA010903
TMS13F1056P0023	IITA-TMS-IBA972205/IITA-TMS-IBA010903	IITA-TMS-IBA972205	IITA-TMS-IBA010903
TMS13F1056P0024	IITA-TMS-IBA972205/IITA-TMS-IBA010903	IITA-TMS-IBA972205	IITA-TMS-IBA010903
TMS13F1056P0025	IITA-TMS-IBA972205/IITA-TMS-IBA010903	IITA-TMS-IBA972205	IITA-TMS-IBA010903
TMS13F1056P0026	IITA-TMS-IBA972205/IITA-TMS-IBA010903	IITA-TMS-IBA972205	IITA-TMS-IBA010903
TMS13F1059P0001	IITA-TMS-IBA980196/IITA-TMS-ZAR930151	IITA-TMS-IBA980196	IITA-TMS-ZAR930151
TMS13F1059P0002	IITA-TMS-IBA980196/IITA-TMS-ZAR930151	IITA-TMS-IBA980196	IITA-TMS-ZAR930151
TMS13F1059P0003	IITA-TMS-IBA980196/IITA-TMS-ZAR930151	IITA-TMS-IBA980196	IITA-TMS-ZAR930151
TMS13F1059P0004	IITA-TMS-IBA980196/IITA-TMS-ZAR930151	IITA-TMS-IBA980196	IITA-TMS-ZAR930151
TMS13F1059P0005	IITA-TMS-IBA980196/IITA-TMS-ZAR930151	IITA-TMS-IBA980196	IITA-TMS-ZAR930151
TMS13F1059P0006	IITA-TMS-IBA980196/IITA-TMS-ZAR930151	IITA-TMS-IBA980196	IITA-TMS-ZAR930151
TMS13F1059P0007	IITA-TMS-IBA980196/IITA-TMS-ZAR930151	IITA-TMS-IBA980196	IITA-TMS-ZAR930151
TMS13F1059P0008	IITA-TMS-IBA980196/IITA-TMS-ZAR930151	IITA-TMS-IBA980196	IITA-TMS-ZAR930151
TMS13F1059P0009	IITA-TMS-IBA980196/IITA-TMS-ZAR930151	IITA-TMS-IBA980196	IITA-TMS-ZAR930151
TMS13F1059P0010	IITA-TMS-IBA980196/IITA-TMS-ZAR930151	IITA-TMS-IBA980196	IITA-TMS-ZAR930151
TMS13F1059P0011	IITA-TMS-IBA980196/IITA-TMS-ZAR930151	IITA-TMS-IBA980196	IITA-TMS-ZAR930151
TMS13F1059P0012	IITA-TMS-IBA980196/IITA-TMS-ZAR930151	IITA-TMS-IBA980196	IITA-TMS-ZAR930151
TMS13F1060P0001	IITA-TMS-IBA980196/IITA-TMS-IBA974766	IITA-TMS-IBA980196	IITA-TMS-IBA974766
TMS13F1060P0002	IITA-TMS-IBA980196/IITA-TMS-IBA974766	IITA-TMS-IBA980196	IITA-TMS-IBA974766
TMS13F1060P0003	IITA-TMS-IBA980196/IITA-TMS-IBA974766	IITA-TMS-IBA980196	IITA-TMS-IBA974766
TMS13F1060P0004	IITA-TMS-IBA980196/IITA-TMS-IBA974766	IITA-TMS-IBA980196	IITA-TMS-IBA974766
TMS13F1060P0005	IITA-TMS-IBA980196/IITA-TMS-IBA974766	IITA-TMS-IBA980196	IITA-TMS-IBA974766
TMS13F1060P0006	IITA-TMS-IBA980196/IITA-TMS-IBA974766	IITA-TMS-IBA980196	IITA-TMS-IBA974766
TMS13F1060P0007	IITA-TMS-IBA980196/IITA-TMS-IBA974766	IITA-TMS-IBA980196	IITA-TMS-IBA974766
TMS13F1060P0008	IITA-TMS-IBA980196/IITA-TMS-IBA974766	IITA-TMS-IBA980196	IITA-TMS-IBA974766
TMS13F1060P0009	IITA-TMS-IBA980196/IITA-TMS-IBA974766	IITA-TMS-IBA980196	IITA-TMS-IBA974766
TMS13F1060P0010	IITA-TMS-IBA980196/IITA-TMS-IBA974766	IITA-TMS-IBA980196	IITA-TMS-IBA974766
TMS13F1060P0011	IITA-TMS-IBA980196/IITA-TMS-IBA974766	IITA-TMS-IBA980196	IITA-TMS-IBA974766
TMS13F1060P0012	IITA-TMS-IBA980196/IITA-TMS-IBA974766	IITA-TMS-IBA980196	IITA-TMS-IBA974766
TMS13F1060P0013	IITA-TMS-IBA980196/IITA-TMS-IBA974766	IITA-TMS-IBA980196	IITA-TMS-IBA974766
TMS13F1060P0014	IITA-TMS-IBA980196/IITA-TMS-IBA974766	IITA-TMS-IBA980196	IITA-TMS-IBA974766
TMS13F1060P0015	IITA-TMS-IBA980196/IITA-TMS-IBA974766	IITA-TMS-IBA980196	IITA-TMS-IBA974766
TMS13F1060P0016	IITA-TMS-IBA980196/IITA-TMS-IBA974766	IITA-TMS-IBA980196	IITA-TMS-IBA974766
TMS13F1060P0017	IITA-TMS-IBA980196/IITA-TMS-IBA974766	IITA-TMS-IBA980196	IITA-TMS-IBA974766
TMS13F1060P0018	IITA-TMS-IBA980196/IITA-TMS-IBA974766	IITA-TMS-IBA980196	IITA-TMS-IBA974766
TMS13F1060P0019	IITA-TMS-IBA980196/IITA-TMS-IBA974766	IITA-TMS-IBA980196	IITA-TMS-IBA974766
TMS13F1060P0020	IITA-TMS-IBA980196/IITA-TMS-IBA974766	IITA-TMS-IBA980196	IITA-TMS-IBA974766
TMS13F1060P0021	IITA-TMS-IBA980196/IITA-TMS-IBA974766	IITA-TMS-IBA980196	IITA-TMS-IBA974766
TMS13F1060P0022	IITA-TMS-IBA980196/IITA-TMS-IBA974766	IITA-TMS-IBA980196	IITA-TMS-IBA974766
TMS13F1060P0023	IITA-TMS-IBA980196/IITA-TMS-IBA974766	IITA-TMS-IBA980196	IITA-TMS-IBA974766
TMS13F1060P0024	IITA-TMS-IBA980196/IITA-TMS-IBA974766	IITA-TMS-IBA980196	IITA-TMS-IBA974766
TMS13F1060P0025	IITA-TMS-IBA980196/IITA-TMS-IBA974766	IITA-TMS-IBA980196	IITA-TMS-IBA974766
TMS13F1060P0026	IITA-TMS-IBA980196/IITA-TMS-IBA974766	IITA-TMS-IBA980196	IITA-TMS-IBA974766
TMS13F1060P0027	IITA-TMS-IBA980196/IITA-TMS-IBA974766	IITA-TMS-IBA980196	IITA-TMS-IBA974766
TMS13F1060P0028	IITA-TMS-IBA980196/IITA-TMS-IBA974766	IITA-TMS-IBA980196	IITA-TMS-IBA974766
TMS13F1063P0001	IITA-TMS-IBA980505/IITA-TMS-IBA30572	IITA-TMS-IBA980505	IITA-TMS-IBA30572
TMS13F1063P0002	IITA-TMS-IBA980505/IITA-TMS-IBA30572	IITA-TMS-IBA980505	IITA-TMS-IBA30572
TMS13F1063P0003	IITA-TMS-IBA980505/IITA-TMS-IBA30572	IITA-TMS-IBA980505	IITA-TMS-IBA30572
TMS13F1063P0004	IITA-TMS-IBA980505/IITA-TMS-IBA30572	IITA-TMS-IBA980505	IITA-TMS-IBA30572
TMS13F1063P0005	IITA-TMS-IBA980505/IITA-TMS-IBA30572	IITA-TMS-IBA980505	IITA-TMS-IBA30572
TMS13F1063P0006	IITA-TMS-IBA980505/IITA-TMS-IBA30572	IITA-TMS-IBA980505	IITA-TMS-IBA30572
TMS13F1063P0007	IITA-TMS-IBA980505/IITA-TMS-IBA30572	IITA-TMS-IBA980505	IITA-TMS-IBA30572
TMS13F1063P0008	IITA-TMS-IBA980505/IITA-TMS-IBA30572	IITA-TMS-IBA980505	IITA-TMS-IBA30572
TMS13F1063P0009	IITA-TMS-IBA980505/IITA-TMS-IBA30572	IITA-TMS-IBA980505	IITA-TMS-IBA30572
TMS13F1063P0010	IITA-TMS-IBA980505/IITA-TMS-IBA30572	IITA-TMS-IBA980505	IITA-TMS-IBA30572
TMS13F1063P0011	IITA-TMS-IBA980505/IITA-TMS-IBA30572	IITA-TMS-IBA980505	IITA-TMS-IBA30572
TMS13F1063P0012	IITA-TMS-IBA980505/IITA-TMS-IBA30572	IITA-TMS-IBA980505	IITA-TMS-IBA30572
TMS13F1063P0013	IITA-TMS-IBA980505/IITA-TMS-IBA30572	IITA-TMS-IBA980505	IITA-TMS-IBA30572
TMS13F1063P0014	IITA-TMS-IBA980505/IITA-TMS-IBA30572	IITA-TMS-IBA980505	IITA-TMS-IBA30572
TMS13F1063P0015	IITA-TMS-IBA980505/IITA-TMS-IBA30572	IITA-TMS-IBA980505	IITA-TMS-IBA30572
TMS13F1063P0016	IITA-TMS-IBA980505/IITA-TMS-IBA30572	IITA-TMS-IBA980505	IITA-TMS-IBA30572
TMS13F1063P0017	IITA-TMS-IBA980505/IITA-TMS-IBA30572	IITA-TMS-IBA980505	IITA-TMS-IBA30572
TMS13F1063P0018	IITA-TMS-IBA980505/IITA-TMS-IBA30572	IITA-TMS-IBA980505	IITA-TMS-IBA30572
TMS13F1063P0019	IITA-TMS-IBA980505/IITA-TMS-IBA30572	IITA-TMS-IBA980505	IITA-TMS-IBA30572
TMS13F1063P0020	IITA-TMS-IBA980505/IITA-TMS-IBA30572	IITA-TMS-IBA980505	IITA-TMS-IBA30572
TMS13F1063P0021	IITA-TMS-IBA980505/IITA-TMS-IBA30572	IITA-TMS-IBA980505	IITA-TMS-IBA30572
TMS13F1063P0022	IITA-TMS-IBA980505/IITA-TMS-IBA30572	IITA-TMS-IBA980505	IITA-TMS-IBA30572
TMS13F1063P0023	IITA-TMS-IBA980505/IITA-TMS-IBA30572	IITA-TMS-IBA980505	IITA-TMS-IBA30572
TMS13F1063P0024	IITA-TMS-IBA980505/IITA-TMS-IBA30572	IITA-TMS-IBA980505	IITA-TMS-IBA30572
TMS13F1063P0026	IITA-TMS-IBA980505/IITA-TMS-IBA30572	IITA-TMS-IBA980505	IITA-TMS-IBA30572
TMS13F1063P0027	IITA-TMS-IBA980505/IITA-TMS-IBA30572	IITA-TMS-IBA980505	IITA-TMS-IBA30572
TMS13F1063P0028	IITA-TMS-IBA980505/IITA-TMS-IBA30572	IITA-TMS-IBA980505	IITA-TMS-IBA30572
TMS13F1063P0052	IITA-TMS-IBA980505/IITA-TMS-IBA30572	IITA-TMS-IBA980505	IITA-TMS-IBA30572
TMS13F1063P0053	IITA-TMS-IBA980505/IITA-TMS-IBA30572	IITA-TMS-IBA980505	IITA-TMS-IBA30572
TMS13F1063P0054	IITA-TMS-IBA980505/IITA-TMS-IBA30572	IITA-TMS-IBA980505	IITA-TMS-IBA30572
TMS13F1063P0055	IITA-TMS-IBA980505/IITA-TMS-IBA30572	IITA-TMS-IBA980505	IITA-TMS-IBA30572
TMS13F1064P0001	IITA-TMS-IBA980505/IITA-TMS-IBA980510	IITA-TMS-IBA980505	IITA-TMS-IBA980510
TMS13F1064P0002	IITA-TMS-IBA980505/IITA-TMS-IBA980510	IITA-TMS-IBA980505	IITA-TMS-IBA980510
TMS13F1064P0003	IITA-TMS-IBA980505/IITA-TMS-IBA980510	IITA-TMS-IBA980505	IITA-TMS-IBA980510
TMS13F1064P0004	IITA-TMS-IBA980505/IITA-TMS-IBA980510	IITA-TMS-IBA980505	IITA-TMS-IBA980510
TMS13F1064P0005	IITA-TMS-IBA980505/IITA-TMS-IBA980510	IITA-TMS-IBA980505	IITA-TMS-IBA980510
TMS13F1064P0006	IITA-TMS-IBA980505/IITA-TMS-IBA980510	IITA-TMS-IBA980505	IITA-TMS-IBA980510
TMS13F1064P0007	IITA-TMS-IBA980505/IITA-TMS-IBA980510	IITA-TMS-IBA980505	IITA-TMS-IBA980510
TMS13F1064P0008	IITA-TMS-IBA980505/IITA-TMS-IBA980510	IITA-TMS-IBA980505	IITA-TMS-IBA980510
TMS13F1064P0009	IITA-TMS-IBA980505/IITA-TMS-IBA980510	IITA-TMS-IBA980505	IITA-TMS-IBA980510
TMS13F1064P0010	IITA-TMS-IBA980505/IITA-TMS-IBA980510	IITA-TMS-IBA980505	IITA-TMS-IBA980510
TMS13F1064P0011	IITA-TMS-IBA980505/IITA-TMS-IBA980510	IITA-TMS-IBA980505	IITA-TMS-IBA980510
TMS13F1064P0012	IITA-TMS-IBA980505/IITA-TMS-IBA980510	IITA-TMS-IBA980505	IITA-TMS-IBA980510
TMS13F1064P0013	IITA-TMS-IBA980505/IITA-TMS-IBA980510	IITA-TMS-IBA980505	IITA-TMS-IBA980510
TMS13F1064P0014	IITA-TMS-IBA980505/IITA-TMS-IBA980510	IITA-TMS-IBA980505	IITA-TMS-IBA980510
TMS13F1064P0015	IITA-TMS-IBA980505/IITA-TMS-IBA980510	IITA-TMS-IBA980505	IITA-TMS-IBA980510
TMS13F1064P0016	IITA-TMS-IBA980505/IITA-TMS-IBA980510	IITA-TMS-IBA980505	IITA-TMS-IBA980510
TMS13F1064P0017	IITA-TMS-IBA980505/IITA-TMS-IBA980510	IITA-TMS-IBA980505	IITA-TMS-IBA980510
TMS13F1064P0018	IITA-TMS-IBA980505/IITA-TMS-IBA980510	IITA-TMS-IBA980505	IITA-TMS-IBA980510
TMS13F1064P0019	IITA-TMS-IBA980505/IITA-TMS-IBA980510	IITA-TMS-IBA980505	IITA-TMS-IBA980510
TMS13F1064P0020	IITA-TMS-IBA980505/IITA-TMS-IBA980510	IITA-TMS-IBA980505	IITA-TMS-IBA980510
TMS13F1064P0021	IITA-TMS-IBA980505/IITA-TMS-IBA980510	IITA-TMS-IBA980505	IITA-TMS-IBA980510
TMS13F1064P0022	IITA-TMS-IBA980505/IITA-TMS-IBA980510	IITA-TMS-IBA980505	IITA-TMS-IBA980510
TMS13F1064P0023	IITA-TMS-IBA980505/IITA-TMS-IBA980510	IITA-TMS-IBA980505	IITA-TMS-IBA980510
TMS13F1064P0024	IITA-TMS-IBA980505/IITA-TMS-IBA980510	IITA-TMS-IBA980505	IITA-TMS-IBA980510
TMS13F1064P0025	IITA-TMS-IBA980505/IITA-TMS-IBA980510	IITA-TMS-IBA980505	IITA-TMS-IBA980510
TMS13F1064P0026	IITA-TMS-IBA980505/IITA-TMS-IBA980510	IITA-TMS-IBA980505	IITA-TMS-IBA980510
TMS13F1064P0027	IITA-TMS-IBA980505/IITA-TMS-IBA980510	IITA-TMS-IBA980505	IITA-TMS-IBA980510
TMS13F1064P0028	IITA-TMS-IBA980505/IITA-TMS-IBA980510	IITA-TMS-IBA980505	IITA-TMS-IBA980510
TMS13F1064P0029	IITA-TMS-IBA980505/IITA-TMS-IBA980510	IITA-TMS-IBA980505	IITA-TMS-IBA980510
TMS13F1064P0030	IITA-TMS-IBA980505/IITA-TMS-IBA980510	IITA-TMS-IBA980505	IITA-TMS-IBA980510
TMS13F1064P0031	IITA-TMS-IBA980505/IITA-TMS-IBA980510	IITA-TMS-IBA980505	IITA-TMS-IBA980510
TMS13F1064P0032	IITA-TMS-IBA980505/IITA-TMS-IBA980510	IITA-TMS-IBA980505	IITA-TMS-IBA980510
TMS13F1064P0033	IITA-TMS-IBA980505/IITA-TMS-IBA980510	IITA-TMS-IBA980505	IITA-TMS-IBA980510
TMS13F1064P0034	IITA-TMS-IBA980505/IITA-TMS-IBA980510	IITA-TMS-IBA980505	IITA-TMS-IBA980510
TMS13F1064P0035	IITA-TMS-IBA980505/IITA-TMS-IBA980510	IITA-TMS-IBA980505	IITA-TMS-IBA980510
TMS13F1064P0036	IITA-TMS-IBA980505/IITA-TMS-IBA980510	IITA-TMS-IBA980505	IITA-TMS-IBA980510
TMS13F1064P0037	IITA-TMS-IBA980505/IITA-TMS-IBA980510	IITA-TMS-IBA980505	IITA-TMS-IBA980510
TMS13F1064P0038	IITA-TMS-IBA980505/IITA-TMS-IBA980510	IITA-TMS-IBA980505	IITA-TMS-IBA980510
TMS13F1064P0039	IITA-TMS-IBA980505/IITA-TMS-IBA980510	IITA-TMS-IBA980505	IITA-TMS-IBA980510
TMS13F1064P0040	IITA-TMS-IBA980505/IITA-TMS-IBA980510	IITA-TMS-IBA980505	IITA-TMS-IBA980510
TMS13F1064P0041	IITA-TMS-IBA980505/IITA-TMS-IBA980510	IITA-TMS-IBA980505	IITA-TMS-IBA980510
TMS13F1064P0042	IITA-TMS-IBA980505/IITA-TMS-IBA980510	IITA-TMS-IBA980505	IITA-TMS-IBA980510
TMS13F1064P0043	IITA-TMS-IBA980505/IITA-TMS-IBA980510	IITA-TMS-IBA980505	IITA-TMS-IBA980510
TMS13F1064P0044	IITA-TMS-IBA980505/IITA-TMS-IBA980510	IITA-TMS-IBA980505	IITA-TMS-IBA980510
TMS13F1069P0001	IITA-TMS-IBA982101/TMEB419	IITA-TMS-IBA982101	TMEB419
TMS13F1069P0002	IITA-TMS-IBA982101/TMEB419	IITA-TMS-IBA982101	TMEB419
TMS13F1069P0003	IITA-TMS-IBA982101/TMEB419	IITA-TMS-IBA982101	TMEB419
TMS13F1069P0004	IITA-TMS-IBA982101/TMEB419	IITA-TMS-IBA982101	TMEB419
TMS13F1069P0005	IITA-TMS-IBA982101/TMEB419	IITA-TMS-IBA982101	TMEB419
TMS13F1069P0006	IITA-TMS-IBA982101/TMEB419	IITA-TMS-IBA982101	TMEB419
TMS13F1069P0007	IITA-TMS-IBA982101/TMEB419	IITA-TMS-IBA982101	TMEB419
TMS13F1069P0008	IITA-TMS-IBA982101/TMEB419	IITA-TMS-IBA982101	TMEB419
TMS13F1069P0009	IITA-TMS-IBA982101/TMEB419	IITA-TMS-IBA982101	TMEB419
TMS13F1069P0010	IITA-TMS-IBA982101/TMEB419	IITA-TMS-IBA982101	TMEB419
TMS13F1069P0011	IITA-TMS-IBA982101/TMEB419	IITA-TMS-IBA982101	TMEB419
TMS13F1069P0012	IITA-TMS-IBA982101/TMEB419	IITA-TMS-IBA982101	TMEB419
TMS13F1069P0013	IITA-TMS-IBA982101/TMEB419	IITA-TMS-IBA982101	TMEB419
TMS13F1069P0014	IITA-TMS-IBA982101/TMEB419	IITA-TMS-IBA982101	TMEB419
TMS13F1069P0015	IITA-TMS-IBA982101/TMEB419	IITA-TMS-IBA982101	TMEB419
TMS13F1069P0016	IITA-TMS-IBA982101/TMEB419	IITA-TMS-IBA982101	TMEB419
TMS13F1069P0017	IITA-TMS-IBA982101/TMEB419	IITA-TMS-IBA982101	TMEB419
TMS13F1069P0018	IITA-TMS-IBA982101/TMEB419	IITA-TMS-IBA982101	TMEB419
TMS13F1069P0019	IITA-TMS-IBA982101/TMEB419	IITA-TMS-IBA982101	TMEB419
TMS13F1069P0020	IITA-TMS-IBA982101/TMEB419	IITA-TMS-IBA982101	TMEB419
TMS13F1069P0021	IITA-TMS-IBA982101/TMEB419	IITA-TMS-IBA982101	TMEB419
TMS13F1069P0022	IITA-TMS-IBA982101/TMEB419	IITA-TMS-IBA982101	TMEB419
TMS13F1069P0023	IITA-TMS-IBA982101/TMEB419	IITA-TMS-IBA982101	TMEB419
TMS13F1069P0024	IITA-TMS-IBA982101/TMEB419	IITA-TMS-IBA982101	TMEB419
TMS13F1069P0025	IITA-TMS-IBA982101/TMEB419	IITA-TMS-IBA982101	TMEB419
TMS13F1069P0041	IITA-TMS-IBA982101/TMEB419	IITA-TMS-IBA982101	TMEB419
TMS13F1069P0042	IITA-TMS-IBA982101/TMEB419	IITA-TMS-IBA982101	TMEB419
TMS13F1069P0043	IITA-TMS-IBA982101/TMEB419	IITA-TMS-IBA982101	TMEB419
TMS13F1069P0044	IITA-TMS-IBA982101/TMEB419	IITA-TMS-IBA982101	TMEB419
TMS13F1069P0045	IITA-TMS-IBA982101/TMEB419	IITA-TMS-IBA982101	TMEB419
TMS13F1069P0046	IITA-TMS-IBA982101/TMEB419	IITA-TMS-IBA982101	TMEB419
TMS13F1069P0047	IITA-TMS-IBA982101/TMEB419	IITA-TMS-IBA982101	TMEB419
TMS13F1069P0048	IITA-TMS-IBA982101/TMEB419	IITA-TMS-IBA982101	TMEB419
TMS13F1069P0049	IITA-TMS-IBA982101/TMEB419	IITA-TMS-IBA982101	TMEB419
TMS13F1069P0050	IITA-TMS-IBA982101/TMEB419	IITA-TMS-IBA982101	TMEB419
TMS13F1069P0051	IITA-TMS-IBA982101/TMEB419	IITA-TMS-IBA982101	TMEB419
TMS13F1069P0052	IITA-TMS-IBA982101/TMEB419	IITA-TMS-IBA982101	TMEB419
TMS13F1074P0001	IITA-TMS-IBA000345/IITA-TMS-IBA940006	IITA-TMS-IBA000345	IITA-TMS-IBA940006
TMS13F1074P0002	IITA-TMS-IBA000345/IITA-TMS-IBA940006	IITA-TMS-IBA000345	IITA-TMS-IBA940006
TMS13F1074P0003	IITA-TMS-IBA000345/IITA-TMS-IBA940006	IITA-TMS-IBA000345	IITA-TMS-IBA940006
TMS13F1074P0004	IITA-TMS-IBA000345/IITA-TMS-IBA940006	IITA-TMS-IBA000345	IITA-TMS-IBA940006
TMS13F1074P0005	IITA-TMS-IBA000345/IITA-TMS-IBA940006	IITA-TMS-IBA000345	IITA-TMS-IBA940006
TMS13F1074P0006	IITA-TMS-IBA000345/IITA-TMS-IBA940006	IITA-TMS-IBA000345	IITA-TMS-IBA940006
TMS13F1074P0007	IITA-TMS-IBA000345/IITA-TMS-IBA940006	IITA-TMS-IBA000345	IITA-TMS-IBA940006
TMS13F1074P0008	IITA-TMS-IBA000345/IITA-TMS-IBA940006	IITA-TMS-IBA000345	IITA-TMS-IBA940006
TMS13F1074P0009	IITA-TMS-IBA000345/IITA-TMS-IBA940006	IITA-TMS-IBA000345	IITA-TMS-IBA940006
TMS13F1074P0010	IITA-TMS-IBA000345/IITA-TMS-IBA940006	IITA-TMS-IBA000345	IITA-TMS-IBA940006
TMS13F1074P0011	IITA-TMS-IBA000345/IITA-TMS-IBA940006	IITA-TMS-IBA000345	IITA-TMS-IBA940006
TMS13F1074P0012	IITA-TMS-IBA000345/IITA-TMS-IBA940006	IITA-TMS-IBA000345	IITA-TMS-IBA940006
TMS13F1074P0013	IITA-TMS-IBA000345/IITA-TMS-IBA940006	IITA-TMS-IBA000345	IITA-TMS-IBA940006
TMS13F1074P0014	IITA-TMS-IBA000345/IITA-TMS-IBA940006	IITA-TMS-IBA000345	IITA-TMS-IBA940006
TMS13F1074P0015	IITA-TMS-IBA000345/IITA-TMS-IBA940006	IITA-TMS-IBA000345	IITA-TMS-IBA940006
TMS13F1074P0016	IITA-TMS-IBA000345/IITA-TMS-IBA940006	IITA-TMS-IBA000345	IITA-TMS-IBA940006
TMS13F1074P0017	IITA-TMS-IBA000345/IITA-TMS-IBA940006	IITA-TMS-IBA000345	IITA-TMS-IBA940006
TMS13F1074P0018	IITA-TMS-IBA000345/IITA-TMS-IBA940006	IITA-TMS-IBA000345	IITA-TMS-IBA940006
TMS13F1074P0019	IITA-TMS-IBA000345/IITA-TMS-IBA940006	IITA-TMS-IBA000345	IITA-TMS-IBA940006
TMS13F1074P0020	IITA-TMS-IBA000345/IITA-TMS-IBA940006	IITA-TMS-IBA000345	IITA-TMS-IBA940006
TMS13F1074P0021	IITA-TMS-IBA000345/IITA-TMS-IBA940006	IITA-TMS-IBA000345	IITA-TMS-IBA940006
TMS13F1074P0022	IITA-TMS-IBA000345/IITA-TMS-IBA940006	IITA-TMS-IBA000345	IITA-TMS-IBA940006
TMS13F1074P0023	IITA-TMS-IBA000345/IITA-TMS-IBA940006	IITA-TMS-IBA000345	IITA-TMS-IBA940006
TMS13F1079P0001	IITA-TMS-IBA020131/IITA-TMS-ZAR930151	IITA-TMS-IBA020131	IITA-TMS-ZAR930151
TMS13F1079P0002	IITA-TMS-IBA020131/IITA-TMS-ZAR930151	IITA-TMS-IBA020131	IITA-TMS-ZAR930151
TMS13F1079P0003	IITA-TMS-IBA020131/IITA-TMS-ZAR930151	IITA-TMS-IBA020131	IITA-TMS-ZAR930151
TMS13F1079P0004	IITA-TMS-IBA020131/IITA-TMS-ZAR930151	IITA-TMS-IBA020131	IITA-TMS-ZAR930151
TMS13F1079P0005	IITA-TMS-IBA020131/IITA-TMS-ZAR930151	IITA-TMS-IBA020131	IITA-TMS-ZAR930151
TMS13F1079P0006	IITA-TMS-IBA020131/IITA-TMS-ZAR930151	IITA-TMS-IBA020131	IITA-TMS-ZAR930151
TMS13F1079P0007	IITA-TMS-IBA020131/IITA-TMS-ZAR930151	IITA-TMS-IBA020131	IITA-TMS-ZAR930151
TMS13F1079P0008	IITA-TMS-IBA020131/IITA-TMS-ZAR930151	IITA-TMS-IBA020131	IITA-TMS-ZAR930151
TMS13F1079P0009	IITA-TMS-IBA020131/IITA-TMS-ZAR930151	IITA-TMS-IBA020131	IITA-TMS-ZAR930151
TMS13F1079P0010	IITA-TMS-IBA020131/IITA-TMS-ZAR930151	IITA-TMS-IBA020131	IITA-TMS-ZAR930151
TMS13F1079P0011	IITA-TMS-IBA020131/IITA-TMS-ZAR930151	IITA-TMS-IBA020131	IITA-TMS-ZAR930151
TMS13F1079P0012	IITA-TMS-IBA020131/IITA-TMS-ZAR930151	IITA-TMS-IBA020131	IITA-TMS-ZAR930151
TMS13F1079P0013	IITA-TMS-IBA020131/IITA-TMS-ZAR930151	IITA-TMS-IBA020131	IITA-TMS-ZAR930151
TMS13F1079P0014	IITA-TMS-IBA020131/IITA-TMS-ZAR930151	IITA-TMS-IBA020131	IITA-TMS-ZAR930151
TMS13F1079P0015	IITA-TMS-IBA020131/IITA-TMS-ZAR930151	IITA-TMS-IBA020131	IITA-TMS-ZAR930151
TMS13F1083P0001	IITA-TMS-IBA020285/TMEB419	IITA-TMS-IBA020285	TMEB419
TMS13F1083P0002	IITA-TMS-IBA020285/TMEB419	IITA-TMS-IBA020285	TMEB419
TMS13F1083P0003	IITA-TMS-IBA020285/TMEB419	IITA-TMS-IBA020285	TMEB419
TMS13F1083P0004	IITA-TMS-IBA020285/TMEB419	IITA-TMS-IBA020285	TMEB419
TMS13F1083P0005	IITA-TMS-IBA020285/TMEB419	IITA-TMS-IBA020285	TMEB419
TMS13F1083P0006	IITA-TMS-IBA020285/TMEB419	IITA-TMS-IBA020285	TMEB419
TMS13F1083P0007	IITA-TMS-IBA020285/TMEB419	IITA-TMS-IBA020285	TMEB419
TMS13F1083P0008	IITA-TMS-IBA020285/TMEB419	IITA-TMS-IBA020285	TMEB419
TMS13F1083P0009	IITA-TMS-IBA020285/TMEB419	IITA-TMS-IBA020285	TMEB419
TMS13F1083P0010	IITA-TMS-IBA020285/TMEB419	IITA-TMS-IBA020285	TMEB419
TMS13F1083P0011	IITA-TMS-IBA020285/TMEB419	IITA-TMS-IBA020285	TMEB419
TMS13F1083P0012	IITA-TMS-IBA020285/TMEB419	IITA-TMS-IBA020285	TMEB419
TMS13F1083P0013	IITA-TMS-IBA020285/TMEB419	IITA-TMS-IBA020285	TMEB419
TMS13F1083P0014	IITA-TMS-IBA020285/TMEB419	IITA-TMS-IBA020285	TMEB419
TMS13F1083P0015	IITA-TMS-IBA020285/TMEB419	IITA-TMS-IBA020285	TMEB419
TMS13F1083P0016	IITA-TMS-IBA020285/TMEB419	IITA-TMS-IBA020285	TMEB419
TMS13F1083P0017	IITA-TMS-IBA020285/TMEB419	IITA-TMS-IBA020285	TMEB419
TMS13F1083P0018	IITA-TMS-IBA020285/TMEB419	IITA-TMS-IBA020285	TMEB419
TMS13F1083P0019	IITA-TMS-IBA020285/TMEB419	IITA-TMS-IBA020285	TMEB419
TMS13F1083P0020	IITA-TMS-IBA020285/TMEB419	IITA-TMS-IBA020285	TMEB419
TMS13F1083P0021	IITA-TMS-IBA020285/TMEB419	IITA-TMS-IBA020285	TMEB419
TMS13F1083P0022	IITA-TMS-IBA020285/TMEB419	IITA-TMS-IBA020285	TMEB419
TMS13F1083P0023	IITA-TMS-IBA020285/TMEB419	IITA-TMS-IBA020285	TMEB419
TMS13F1084P0001	IITA-TMS-IBA020285/IITA-TMS-IBA930007	IITA-TMS-IBA020285	IITA-TMS-IBA930007
TMS13F1084P0002	IITA-TMS-IBA020285/IITA-TMS-IBA930007	IITA-TMS-IBA020285	IITA-TMS-IBA930007
TMS13F1084P0003	IITA-TMS-IBA020285/IITA-TMS-IBA930007	IITA-TMS-IBA020285	IITA-TMS-IBA930007
TMS13F1084P0004	IITA-TMS-IBA020285/IITA-TMS-IBA930007	IITA-TMS-IBA020285	IITA-TMS-IBA930007
TMS13F1084P0005	IITA-TMS-IBA020285/IITA-TMS-IBA930007	IITA-TMS-IBA020285	IITA-TMS-IBA930007
TMS13F1084P0006	IITA-TMS-IBA020285/IITA-TMS-IBA930007	IITA-TMS-IBA020285	IITA-TMS-IBA930007
TMS13F1084P0007	IITA-TMS-IBA020285/IITA-TMS-IBA930007	IITA-TMS-IBA020285	IITA-TMS-IBA930007
TMS13F1084P0008	IITA-TMS-IBA020285/IITA-TMS-IBA930007	IITA-TMS-IBA020285	IITA-TMS-IBA930007
TMS13F1084P0009	IITA-TMS-IBA020285/IITA-TMS-IBA930007	IITA-TMS-IBA020285	IITA-TMS-IBA930007
TMS13F1084P0010	IITA-TMS-IBA020285/IITA-TMS-IBA930007	IITA-TMS-IBA020285	IITA-TMS-IBA930007
TMS13F1084P0011	IITA-TMS-IBA020285/IITA-TMS-IBA930007	IITA-TMS-IBA020285	IITA-TMS-IBA930007
TMS13F1084P0012	IITA-TMS-IBA020285/IITA-TMS-IBA930007	IITA-TMS-IBA020285	IITA-TMS-IBA930007
TMS13F1084P0013	IITA-TMS-IBA020285/IITA-TMS-IBA930007	IITA-TMS-IBA020285	IITA-TMS-IBA930007
TMS13F1084P0014	IITA-TMS-IBA020285/IITA-TMS-IBA930007	IITA-TMS-IBA020285	IITA-TMS-IBA930007
TMS13F1084P0015	IITA-TMS-IBA020285/IITA-TMS-IBA930007	IITA-TMS-IBA020285	IITA-TMS-IBA930007
TMS13F1084P0016	IITA-TMS-IBA020285/IITA-TMS-IBA930007	IITA-TMS-IBA020285	IITA-TMS-IBA930007
TMS13F1084P0017	IITA-TMS-IBA020285/IITA-TMS-IBA930007	IITA-TMS-IBA020285	IITA-TMS-IBA930007
TMS13F1084P0018	IITA-TMS-IBA020285/IITA-TMS-IBA930007	IITA-TMS-IBA020285	IITA-TMS-IBA930007
TMS13F1084P0019	IITA-TMS-IBA020285/IITA-TMS-IBA930007	IITA-TMS-IBA020285	IITA-TMS-IBA930007
TMS13F1084P0020	IITA-TMS-IBA020285/IITA-TMS-IBA930007	IITA-TMS-IBA020285	IITA-TMS-IBA930007
TMS13F1084P0021	IITA-TMS-IBA020285/IITA-TMS-IBA930007	IITA-TMS-IBA020285	IITA-TMS-IBA930007
TMS13F1084P0022	IITA-TMS-IBA020285/IITA-TMS-IBA930007	IITA-TMS-IBA020285	IITA-TMS-IBA930007
TMS13F1084P0023	IITA-TMS-IBA020285/IITA-TMS-IBA930007	IITA-TMS-IBA020285	IITA-TMS-IBA930007
TMS13F1084P0024	IITA-TMS-IBA020285/IITA-TMS-IBA930007	IITA-TMS-IBA020285	IITA-TMS-IBA930007
TMS13F1084P0025	IITA-TMS-IBA020285/IITA-TMS-IBA930007	IITA-TMS-IBA020285	IITA-TMS-IBA930007
TMS13F1084P0026	IITA-TMS-IBA020285/IITA-TMS-IBA930007	IITA-TMS-IBA020285	IITA-TMS-IBA930007
TMS13F1086P0001	IITA-TMS-IBA020285/IITA-TMS-IBA970466	IITA-TMS-IBA020285	IITA-TMS-IBA970466
TMS13F1086P0002	IITA-TMS-IBA020285/IITA-TMS-IBA970466	IITA-TMS-IBA020285	IITA-TMS-IBA970466
TMS13F1086P0003	IITA-TMS-IBA020285/IITA-TMS-IBA970466	IITA-TMS-IBA020285	IITA-TMS-IBA970466
TMS13F1086P0004	IITA-TMS-IBA020285/IITA-TMS-IBA970466	IITA-TMS-IBA020285	IITA-TMS-IBA970466
TMS13F1086P0005	IITA-TMS-IBA020285/IITA-TMS-IBA970466	IITA-TMS-IBA020285	IITA-TMS-IBA970466
TMS13F1086P0006	IITA-TMS-IBA020285/IITA-TMS-IBA970466	IITA-TMS-IBA020285	IITA-TMS-IBA970466
TMS13F1087P0001	IITA-TMS-IBA020285/IITA-TMS-IBA980002	IITA-TMS-IBA020285	IITA-TMS-IBA980002
TMS13F1087P0002	IITA-TMS-IBA020285/IITA-TMS-IBA980002	IITA-TMS-IBA020285	IITA-TMS-IBA980002
TMS13F1087P0003	IITA-TMS-IBA020285/IITA-TMS-IBA980002	IITA-TMS-IBA020285	IITA-TMS-IBA980002
TMS13F1087P0004	IITA-TMS-IBA020285/IITA-TMS-IBA980002	IITA-TMS-IBA020285	IITA-TMS-IBA980002
TMS13F1087P0005	IITA-TMS-IBA020285/IITA-TMS-IBA980002	IITA-TMS-IBA020285	IITA-TMS-IBA980002
TMS13F1087P0006	IITA-TMS-IBA020285/IITA-TMS-IBA980002	IITA-TMS-IBA020285	IITA-TMS-IBA980002
TMS13F1087P0007	IITA-TMS-IBA020285/IITA-TMS-IBA980002	IITA-TMS-IBA020285	IITA-TMS-IBA980002
TMS13F1087P0008	IITA-TMS-IBA020285/IITA-TMS-IBA980002	IITA-TMS-IBA020285	IITA-TMS-IBA980002
TMS13F1087P0009	IITA-TMS-IBA020285/IITA-TMS-IBA980002	IITA-TMS-IBA020285	IITA-TMS-IBA980002
TMS13F1087P0010	IITA-TMS-IBA020285/IITA-TMS-IBA980002	IITA-TMS-IBA020285	IITA-TMS-IBA980002
TMS13F1087P0011	IITA-TMS-IBA020285/IITA-TMS-IBA980002	IITA-TMS-IBA020285	IITA-TMS-IBA980002
TMS13F1087P0012	IITA-TMS-IBA020285/IITA-TMS-IBA980002	IITA-TMS-IBA020285	IITA-TMS-IBA980002
TMS13F1087P0013	IITA-TMS-IBA020285/IITA-TMS-IBA980002	IITA-TMS-IBA020285	IITA-TMS-IBA980002
TMS13F1087P0014	IITA-TMS-IBA020285/IITA-TMS-IBA980002	IITA-TMS-IBA020285	IITA-TMS-IBA980002
TMS13F1087P0015	IITA-TMS-IBA020285/IITA-TMS-IBA980002	IITA-TMS-IBA020285	IITA-TMS-IBA980002
TMS13F1087P0016	IITA-TMS-IBA020285/IITA-TMS-IBA980002	IITA-TMS-IBA020285	IITA-TMS-IBA980002
TMS13F1087P0017	IITA-TMS-IBA020285/IITA-TMS-IBA980002	IITA-TMS-IBA020285	IITA-TMS-IBA980002
TMS13F1087P0018	IITA-TMS-IBA020285/IITA-TMS-IBA980002	IITA-TMS-IBA020285	IITA-TMS-IBA980002
TMS13F1087P0019	IITA-TMS-IBA020285/IITA-TMS-IBA980002	IITA-TMS-IBA020285	IITA-TMS-IBA980002
TMS13F1087P0020	IITA-TMS-IBA020285/IITA-TMS-IBA980002	IITA-TMS-IBA020285	IITA-TMS-IBA980002
TMS13F1088P0001	IITA-TMS-IBA020285/IITA-TMS-IBA000350	IITA-TMS-IBA020285	IITA-TMS-IBA000350
TMS13F1088P0002	IITA-TMS-IBA020285/IITA-TMS-IBA000350	IITA-TMS-IBA020285	IITA-TMS-IBA000350
TMS13F1088P0003	IITA-TMS-IBA020285/IITA-TMS-IBA000350	IITA-TMS-IBA020285	IITA-TMS-IBA000350
TMS13F1088P0004	IITA-TMS-IBA020285/IITA-TMS-IBA000350	IITA-TMS-IBA020285	IITA-TMS-IBA000350
TMS13F1088P0005	IITA-TMS-IBA020285/IITA-TMS-IBA000350	IITA-TMS-IBA020285	IITA-TMS-IBA000350
TMS13F1088P0006	IITA-TMS-IBA020285/IITA-TMS-IBA000350	IITA-TMS-IBA020285	IITA-TMS-IBA000350
TMS13F1088P0007	IITA-TMS-IBA020285/IITA-TMS-IBA000350	IITA-TMS-IBA020285	IITA-TMS-IBA000350
TMS13F1088P0008	IITA-TMS-IBA020285/IITA-TMS-IBA000350	IITA-TMS-IBA020285	IITA-TMS-IBA000350
TMS13F1088P0009	IITA-TMS-IBA020285/IITA-TMS-IBA000350	IITA-TMS-IBA020285	IITA-TMS-IBA000350
TMS13F1088P0010	IITA-TMS-IBA020285/IITA-TMS-IBA000350	IITA-TMS-IBA020285	IITA-TMS-IBA000350
TMS13F1088P0011	IITA-TMS-IBA020285/IITA-TMS-IBA000350	IITA-TMS-IBA020285	IITA-TMS-IBA000350
TMS13F1093P0001	IITA-TMS-IBA020285/IITA-TMS-IBA071313	IITA-TMS-IBA020285	IITA-TMS-IBA071313
TMS13F1093P0002	IITA-TMS-IBA020285/IITA-TMS-IBA071313	IITA-TMS-IBA020285	IITA-TMS-IBA071313
TMS13F1093P0003	IITA-TMS-IBA020285/IITA-TMS-IBA071313	IITA-TMS-IBA020285	IITA-TMS-IBA071313
TMS13F1093P0004	IITA-TMS-IBA020285/IITA-TMS-IBA071313	IITA-TMS-IBA020285	IITA-TMS-IBA071313
TMS13F1093P0005	IITA-TMS-IBA020285/IITA-TMS-IBA071313	IITA-TMS-IBA020285	IITA-TMS-IBA071313
TMS13F1093P0006	IITA-TMS-IBA020285/IITA-TMS-IBA071313	IITA-TMS-IBA020285	IITA-TMS-IBA071313
TMS13F1093P0007	IITA-TMS-IBA020285/IITA-TMS-IBA071313	IITA-TMS-IBA020285	IITA-TMS-IBA071313
TMS13F1093P0008	IITA-TMS-IBA020285/IITA-TMS-IBA071313	IITA-TMS-IBA020285	IITA-TMS-IBA071313
TMS13F1093P0009	IITA-TMS-IBA020285/IITA-TMS-IBA071313	IITA-TMS-IBA020285	IITA-TMS-IBA071313
TMS13F1093P0010	IITA-TMS-IBA020285/IITA-TMS-IBA071313	IITA-TMS-IBA020285	IITA-TMS-IBA071313
TMS13F1093P0011	IITA-TMS-IBA020285/IITA-TMS-IBA071313	IITA-TMS-IBA020285	IITA-TMS-IBA071313
TMS13F1095P0001	IITA-TMS-IBA063046/IITA-TMS-IBA950279	IITA-TMS-IBA063046	IITA-TMS-IBA950279
TMS13F1095P0002	IITA-TMS-IBA063046/IITA-TMS-IBA950279	IITA-TMS-IBA063046	IITA-TMS-IBA950279
TMS13F1095P0003	IITA-TMS-IBA063046/IITA-TMS-IBA950279	IITA-TMS-IBA063046	IITA-TMS-IBA950279
TMS13F1095P0004	IITA-TMS-IBA063046/IITA-TMS-IBA950279	IITA-TMS-IBA063046	IITA-TMS-IBA950279
TMS13F1095P0005	IITA-TMS-IBA063046/IITA-TMS-IBA950279	IITA-TMS-IBA063046	IITA-TMS-IBA950279
TMS13F1095P0006	IITA-TMS-IBA063046/IITA-TMS-IBA950279	IITA-TMS-IBA063046	IITA-TMS-IBA950279
TMS13F1095P0007	IITA-TMS-IBA063046/IITA-TMS-IBA950279	IITA-TMS-IBA063046	IITA-TMS-IBA950279
TMS13F1095P0008	IITA-TMS-IBA063046/IITA-TMS-IBA950279	IITA-TMS-IBA063046	IITA-TMS-IBA950279
TMS13F1095P0009	IITA-TMS-IBA063046/IITA-TMS-IBA950279	IITA-TMS-IBA063046	IITA-TMS-IBA950279
TMS13F1095P0010	IITA-TMS-IBA063046/IITA-TMS-IBA950279	IITA-TMS-IBA063046	IITA-TMS-IBA950279
TMS13F1095P0011	IITA-TMS-IBA063046/IITA-TMS-IBA950279	IITA-TMS-IBA063046	IITA-TMS-IBA950279
TMS13F1095P0012	IITA-TMS-IBA063046/IITA-TMS-IBA950279	IITA-TMS-IBA063046	IITA-TMS-IBA950279
TMS13F1095P0013	IITA-TMS-IBA063046/IITA-TMS-IBA950279	IITA-TMS-IBA063046	IITA-TMS-IBA950279
TMS13F1095P0014	IITA-TMS-IBA063046/IITA-TMS-IBA950279	IITA-TMS-IBA063046	IITA-TMS-IBA950279
TMS13F1095P0015	IITA-TMS-IBA063046/IITA-TMS-IBA950279	IITA-TMS-IBA063046	IITA-TMS-IBA950279
TMS13F1095P0016	IITA-TMS-IBA063046/IITA-TMS-IBA950279	IITA-TMS-IBA063046	IITA-TMS-IBA950279
TMS13F1095P0017	IITA-TMS-IBA063046/IITA-TMS-IBA950279	IITA-TMS-IBA063046	IITA-TMS-IBA950279
TMS13F1095P0018	IITA-TMS-IBA063046/IITA-TMS-IBA950279	IITA-TMS-IBA063046	IITA-TMS-IBA950279
TMS13F1095P0019	IITA-TMS-IBA063046/IITA-TMS-IBA950279	IITA-TMS-IBA063046	IITA-TMS-IBA950279
TMS13F1095P0020	IITA-TMS-IBA063046/IITA-TMS-IBA950279	IITA-TMS-IBA063046	IITA-TMS-IBA950279
TMS13F1095P0021	IITA-TMS-IBA063046/IITA-TMS-IBA950279	IITA-TMS-IBA063046	IITA-TMS-IBA950279
TMS13F1095P0022	IITA-TMS-IBA063046/IITA-TMS-IBA950279	IITA-TMS-IBA063046	IITA-TMS-IBA950279
TMS13F1095P0023	IITA-TMS-IBA063046/IITA-TMS-IBA950279	IITA-TMS-IBA063046	IITA-TMS-IBA950279
TMS13F1101P0001	IITA-TMS-IBA070004/IITA-TMS-IBA930007	IITA-TMS-IBA070004	IITA-TMS-IBA930007
TMS13F1101P0002	IITA-TMS-IBA070004/IITA-TMS-IBA930007	IITA-TMS-IBA070004	IITA-TMS-IBA930007
TMS13F1101P0003	IITA-TMS-IBA070004/IITA-TMS-IBA930007	IITA-TMS-IBA070004	IITA-TMS-IBA930007
TMS13F1101P0004	IITA-TMS-IBA070004/IITA-TMS-IBA930007	IITA-TMS-IBA070004	IITA-TMS-IBA930007
TMS13F1101P0005	IITA-TMS-IBA070004/IITA-TMS-IBA930007	IITA-TMS-IBA070004	IITA-TMS-IBA930007
TMS13F1101P0006	IITA-TMS-IBA070004/IITA-TMS-IBA930007	IITA-TMS-IBA070004	IITA-TMS-IBA930007
TMS13F1101P0007	IITA-TMS-IBA070004/IITA-TMS-IBA930007	IITA-TMS-IBA070004	IITA-TMS-IBA930007
TMS13F1101P0008	IITA-TMS-IBA070004/IITA-TMS-IBA930007	IITA-TMS-IBA070004	IITA-TMS-IBA930007
TMS13F1101P0009	IITA-TMS-IBA070004/IITA-TMS-IBA930007	IITA-TMS-IBA070004	IITA-TMS-IBA930007
TMS13F1101P0010	IITA-TMS-IBA070004/IITA-TMS-IBA930007	IITA-TMS-IBA070004	IITA-TMS-IBA930007
TMS13F1101P0011	IITA-TMS-IBA070004/IITA-TMS-IBA930007	IITA-TMS-IBA070004	IITA-TMS-IBA930007
TMS13F1106P0001	IITA-TMS-IBA070004/IITA-TMS-IBA000350	IITA-TMS-IBA070004	IITA-TMS-IBA000350
TMS13F1106P0002	IITA-TMS-IBA070004/IITA-TMS-IBA000350	IITA-TMS-IBA070004	IITA-TMS-IBA000350
TMS13F1106P0003	IITA-TMS-IBA070004/IITA-TMS-IBA000350	IITA-TMS-IBA070004	IITA-TMS-IBA000350
TMS13F1106P0004	IITA-TMS-IBA070004/IITA-TMS-IBA000350	IITA-TMS-IBA070004	IITA-TMS-IBA000350
TMS13F1106P0005	IITA-TMS-IBA070004/IITA-TMS-IBA000350	IITA-TMS-IBA070004	IITA-TMS-IBA000350
TMS13F1106P0006	IITA-TMS-IBA070004/IITA-TMS-IBA000350	IITA-TMS-IBA070004	IITA-TMS-IBA000350
TMS13F1106P0007	IITA-TMS-IBA070004/IITA-TMS-IBA000350	IITA-TMS-IBA070004	IITA-TMS-IBA000350
TMS13F1106P0008	IITA-TMS-IBA070004/IITA-TMS-IBA000350	IITA-TMS-IBA070004	IITA-TMS-IBA000350
TMS13F1106P0009	IITA-TMS-IBA070004/IITA-TMS-IBA000350	IITA-TMS-IBA070004	IITA-TMS-IBA000350
TMS13F1106P0010	IITA-TMS-IBA070004/IITA-TMS-IBA000350	IITA-TMS-IBA070004	IITA-TMS-IBA000350
TMS13F1106P0011	IITA-TMS-IBA070004/IITA-TMS-IBA000350	IITA-TMS-IBA070004	IITA-TMS-IBA000350
TMS13F1106P0012	IITA-TMS-IBA070004/IITA-TMS-IBA000350	IITA-TMS-IBA070004	IITA-TMS-IBA000350
TMS13F1106P0013	IITA-TMS-IBA070004/IITA-TMS-IBA000350	IITA-TMS-IBA070004	IITA-TMS-IBA000350
TMS13F1106P0014	IITA-TMS-IBA070004/IITA-TMS-IBA000350	IITA-TMS-IBA070004	IITA-TMS-IBA000350
TMS13F1106P0015	IITA-TMS-IBA070004/IITA-TMS-IBA000350	IITA-TMS-IBA070004	IITA-TMS-IBA000350
TMS13F1106P0016	IITA-TMS-IBA070004/IITA-TMS-IBA000350	IITA-TMS-IBA070004	IITA-TMS-IBA000350
TMS13F1107P0001	IITA-TMS-IBA070004/IITA-TMS-IBA010046	IITA-TMS-IBA070004	IITA-TMS-IBA010046
TMS13F1107P0002	IITA-TMS-IBA070004/IITA-TMS-IBA010046	IITA-TMS-IBA070004	IITA-TMS-IBA010046
TMS13F1107P0003	IITA-TMS-IBA070004/IITA-TMS-IBA010046	IITA-TMS-IBA070004	IITA-TMS-IBA010046
TMS13F1107P0004	IITA-TMS-IBA070004/IITA-TMS-IBA010046	IITA-TMS-IBA070004	IITA-TMS-IBA010046
TMS13F1107P0005	IITA-TMS-IBA070004/IITA-TMS-IBA010046	IITA-TMS-IBA070004	IITA-TMS-IBA010046
TMS13F1107P0006	IITA-TMS-IBA070004/IITA-TMS-IBA010046	IITA-TMS-IBA070004	IITA-TMS-IBA010046
TMS13F1107P0007	IITA-TMS-IBA070004/IITA-TMS-IBA010046	IITA-TMS-IBA070004	IITA-TMS-IBA010046
TMS13F1107P0008	IITA-TMS-IBA070004/IITA-TMS-IBA010046	IITA-TMS-IBA070004	IITA-TMS-IBA010046
TMS13F1107P0009	IITA-TMS-IBA070004/IITA-TMS-IBA010046	IITA-TMS-IBA070004	IITA-TMS-IBA010046
TMS13F1107P0010	IITA-TMS-IBA070004/IITA-TMS-IBA010046	IITA-TMS-IBA070004	IITA-TMS-IBA010046
TMS13F1107P0011	IITA-TMS-IBA070004/IITA-TMS-IBA010046	IITA-TMS-IBA070004	IITA-TMS-IBA010046
TMS13F1108P0001	IITA-TMS-IBA070004/IITA-TMS-IBA011412	IITA-TMS-IBA070004	IITA-TMS-IBA011412
TMS13F1108P0002	IITA-TMS-IBA070004/IITA-TMS-IBA011412	IITA-TMS-IBA070004	IITA-TMS-IBA011412
TMS13F1108P0003	IITA-TMS-IBA070004/IITA-TMS-IBA011412	IITA-TMS-IBA070004	IITA-TMS-IBA011412
TMS13F1108P0004	IITA-TMS-IBA070004/IITA-TMS-IBA011412	IITA-TMS-IBA070004	IITA-TMS-IBA011412
TMS13F1108P0005	IITA-TMS-IBA070004/IITA-TMS-IBA011412	IITA-TMS-IBA070004	IITA-TMS-IBA011412
TMS13F1108P0006	IITA-TMS-IBA070004/IITA-TMS-IBA011412	IITA-TMS-IBA070004	IITA-TMS-IBA011412
TMS13F1108P0007	IITA-TMS-IBA070004/IITA-TMS-IBA011412	IITA-TMS-IBA070004	IITA-TMS-IBA011412
TMS13F1108P0008	IITA-TMS-IBA070004/IITA-TMS-IBA011412	IITA-TMS-IBA070004	IITA-TMS-IBA011412
TMS13F1108P0009	IITA-TMS-IBA070004/IITA-TMS-IBA011412	IITA-TMS-IBA070004	IITA-TMS-IBA011412
TMS13F1108P0010	IITA-TMS-IBA070004/IITA-TMS-IBA011412	IITA-TMS-IBA070004	IITA-TMS-IBA011412
TMS13F1108P0011	IITA-TMS-IBA070004/IITA-TMS-IBA011412	IITA-TMS-IBA070004	IITA-TMS-IBA011412
TMS13F1108P0012	IITA-TMS-IBA070004/IITA-TMS-IBA011412	IITA-TMS-IBA070004	IITA-TMS-IBA011412
TMS13F1108P0013	IITA-TMS-IBA070004/IITA-TMS-IBA011412	IITA-TMS-IBA070004	IITA-TMS-IBA011412
TMS13F1108P0014	IITA-TMS-IBA070004/IITA-TMS-IBA011412	IITA-TMS-IBA070004	IITA-TMS-IBA011412
TMS13F1108P0015	IITA-TMS-IBA070004/IITA-TMS-IBA011412	IITA-TMS-IBA070004	IITA-TMS-IBA011412
TMS13F1108P0016	IITA-TMS-IBA070004/IITA-TMS-IBA011412	IITA-TMS-IBA070004	IITA-TMS-IBA011412
TMS13F1108P0017	IITA-TMS-IBA070004/IITA-TMS-IBA011412	IITA-TMS-IBA070004	IITA-TMS-IBA011412
TMS13F1108P0018	IITA-TMS-IBA070004/IITA-TMS-IBA011412	IITA-TMS-IBA070004	IITA-TMS-IBA011412
TMS13F1108P0019	IITA-TMS-IBA070004/IITA-TMS-IBA011412	IITA-TMS-IBA070004	IITA-TMS-IBA011412
TMS13F1108P0020	IITA-TMS-IBA070004/IITA-TMS-IBA011412	IITA-TMS-IBA070004	IITA-TMS-IBA011412
TMS13F1108P0021	IITA-TMS-IBA070004/IITA-TMS-IBA011412	IITA-TMS-IBA070004	IITA-TMS-IBA011412
TMS13F1108P0022	IITA-TMS-IBA070004/IITA-TMS-IBA011412	IITA-TMS-IBA070004	IITA-TMS-IBA011412
TMS13F1108P0023	IITA-TMS-IBA070004/IITA-TMS-IBA011412	IITA-TMS-IBA070004	IITA-TMS-IBA011412
TMS13F1108P0024	IITA-TMS-IBA070004/IITA-TMS-IBA011412	IITA-TMS-IBA070004	IITA-TMS-IBA011412
TMS13F1108P0025	IITA-TMS-IBA070004/IITA-TMS-IBA011412	IITA-TMS-IBA070004	IITA-TMS-IBA011412
TMS13F1108P0026	IITA-TMS-IBA070004/IITA-TMS-IBA011412	IITA-TMS-IBA070004	IITA-TMS-IBA011412
TMS13F1109P0001	IITA-TMS-IBA070004/IITA-TMS-IBA051553	IITA-TMS-IBA070004	IITA-TMS-IBA051553
TMS13F1109P0002	IITA-TMS-IBA070004/IITA-TMS-IBA051553	IITA-TMS-IBA070004	IITA-TMS-IBA051553
TMS13F1109P0003	IITA-TMS-IBA070004/IITA-TMS-IBA051553	IITA-TMS-IBA070004	IITA-TMS-IBA051553
TMS13F1109P0004	IITA-TMS-IBA070004/IITA-TMS-IBA051553	IITA-TMS-IBA070004	IITA-TMS-IBA051553
TMS13F1109P0005	IITA-TMS-IBA070004/IITA-TMS-IBA051553	IITA-TMS-IBA070004	IITA-TMS-IBA051553
TMS13F1109P0006	IITA-TMS-IBA070004/IITA-TMS-IBA051553	IITA-TMS-IBA070004	IITA-TMS-IBA051553
TMS13F1109P0007	IITA-TMS-IBA070004/IITA-TMS-IBA051553	IITA-TMS-IBA070004	IITA-TMS-IBA051553
TMS13F1109P0008	IITA-TMS-IBA070004/IITA-TMS-IBA051553	IITA-TMS-IBA070004	IITA-TMS-IBA051553
TMS13F1109P0009	IITA-TMS-IBA070004/IITA-TMS-IBA051553	IITA-TMS-IBA070004	IITA-TMS-IBA051553
TMS13F1109P0010	IITA-TMS-IBA070004/IITA-TMS-IBA051553	IITA-TMS-IBA070004	IITA-TMS-IBA051553
TMS13F1109P0011	IITA-TMS-IBA070004/IITA-TMS-IBA051553	IITA-TMS-IBA070004	IITA-TMS-IBA051553
TMS13F1109P0012	IITA-TMS-IBA070004/IITA-TMS-IBA051553	IITA-TMS-IBA070004	IITA-TMS-IBA051553
TMS13F1109P0013	IITA-TMS-IBA070004/IITA-TMS-IBA051553	IITA-TMS-IBA070004	IITA-TMS-IBA051553
TMS13F1109P0014	IITA-TMS-IBA070004/IITA-TMS-IBA051553	IITA-TMS-IBA070004	IITA-TMS-IBA051553
TMS13F1109P0015	IITA-TMS-IBA070004/IITA-TMS-IBA051553	IITA-TMS-IBA070004	IITA-TMS-IBA051553
TMS13F1109P0016	IITA-TMS-IBA070004/IITA-TMS-IBA051553	IITA-TMS-IBA070004	IITA-TMS-IBA051553
TMS13F1111P0001	IITA-TMS-IBA070126/IITA-TMS-IBA950279	IITA-TMS-IBA070126	IITA-TMS-IBA950279
TMS13F1111P0002	IITA-TMS-IBA070126/IITA-TMS-IBA950279	IITA-TMS-IBA070126	IITA-TMS-IBA950279
TMS13F1111P0003	IITA-TMS-IBA070126/IITA-TMS-IBA950279	IITA-TMS-IBA070126	IITA-TMS-IBA950279
TMS13F1111P0004	IITA-TMS-IBA070126/IITA-TMS-IBA950279	IITA-TMS-IBA070126	IITA-TMS-IBA950279
TMS13F1111P0005	IITA-TMS-IBA070126/IITA-TMS-IBA950279	IITA-TMS-IBA070126	IITA-TMS-IBA950279
TMS13F1111P0006	IITA-TMS-IBA070126/IITA-TMS-IBA950279	IITA-TMS-IBA070126	IITA-TMS-IBA950279
TMS13F1111P0007	IITA-TMS-IBA070126/IITA-TMS-IBA950279	IITA-TMS-IBA070126	IITA-TMS-IBA950279
TMS13F1111P0008	IITA-TMS-IBA070126/IITA-TMS-IBA950279	IITA-TMS-IBA070126	IITA-TMS-IBA950279
TMS13F1111P0009	IITA-TMS-IBA070126/IITA-TMS-IBA950279	IITA-TMS-IBA070126	IITA-TMS-IBA950279
TMS13F1111P0010	IITA-TMS-IBA070126/IITA-TMS-IBA950279	IITA-TMS-IBA070126	IITA-TMS-IBA950279
TMS13F1111P0011	IITA-TMS-IBA070126/IITA-TMS-IBA950279	IITA-TMS-IBA070126	IITA-TMS-IBA950279
TMS13F1111P0012	IITA-TMS-IBA070126/IITA-TMS-IBA950279	IITA-TMS-IBA070126	IITA-TMS-IBA950279
TMS13F1111P0013	IITA-TMS-IBA070126/IITA-TMS-IBA950279	IITA-TMS-IBA070126	IITA-TMS-IBA950279
TMS13F1111P0014	IITA-TMS-IBA070126/IITA-TMS-IBA950279	IITA-TMS-IBA070126	IITA-TMS-IBA950279
TMS13F1111P0015	IITA-TMS-IBA070126/IITA-TMS-IBA950279	IITA-TMS-IBA070126	IITA-TMS-IBA950279
TMS13F1113P0001	IITA-TMS-IBA070126/IITA-TMS-IBA000350	IITA-TMS-IBA070126	IITA-TMS-IBA000350
TMS13F1113P0002	IITA-TMS-IBA070126/IITA-TMS-IBA000350	IITA-TMS-IBA070126	IITA-TMS-IBA000350
TMS13F1113P0003	IITA-TMS-IBA070126/IITA-TMS-IBA000350	IITA-TMS-IBA070126	IITA-TMS-IBA000350
TMS13F1113P0004	IITA-TMS-IBA070126/IITA-TMS-IBA000350	IITA-TMS-IBA070126	IITA-TMS-IBA000350
TMS13F1113P0005	IITA-TMS-IBA070126/IITA-TMS-IBA000350	IITA-TMS-IBA070126	IITA-TMS-IBA000350
TMS13F1113P0006	IITA-TMS-IBA070126/IITA-TMS-IBA000350	IITA-TMS-IBA070126	IITA-TMS-IBA000350
TMS13F1113P0007	IITA-TMS-IBA070126/IITA-TMS-IBA000350	IITA-TMS-IBA070126	IITA-TMS-IBA000350
TMS13F1113P0008	IITA-TMS-IBA070126/IITA-TMS-IBA000350	IITA-TMS-IBA070126	IITA-TMS-IBA000350
TMS13F1113P0009	IITA-TMS-IBA070126/IITA-TMS-IBA000350	IITA-TMS-IBA070126	IITA-TMS-IBA000350
TMS13F1113P0010	IITA-TMS-IBA070126/IITA-TMS-IBA000350	IITA-TMS-IBA070126	IITA-TMS-IBA000350
TMS13F1113P0011	IITA-TMS-IBA070126/IITA-TMS-IBA000350	IITA-TMS-IBA070126	IITA-TMS-IBA000350
TMS13F1119P0001	IITA-TMS-IBA070258/IITA-TMS-IBA930007	IITA-TMS-IBA070258	IITA-TMS-IBA930007
TMS13F1119P0002	IITA-TMS-IBA070258/IITA-TMS-IBA930007	IITA-TMS-IBA070258	IITA-TMS-IBA930007
TMS13F1119P0003	IITA-TMS-IBA070258/IITA-TMS-IBA930007	IITA-TMS-IBA070258	IITA-TMS-IBA930007
TMS13F1119P0004	IITA-TMS-IBA070258/IITA-TMS-IBA930007	IITA-TMS-IBA070258	IITA-TMS-IBA930007
TMS13F1119P0005	IITA-TMS-IBA070258/IITA-TMS-IBA930007	IITA-TMS-IBA070258	IITA-TMS-IBA930007
TMS13F1119P0006	IITA-TMS-IBA070258/IITA-TMS-IBA930007	IITA-TMS-IBA070258	IITA-TMS-IBA930007
TMS13F1119P0007	IITA-TMS-IBA070258/IITA-TMS-IBA930007	IITA-TMS-IBA070258	IITA-TMS-IBA930007
TMS13F1119P0008	IITA-TMS-IBA070258/IITA-TMS-IBA930007	IITA-TMS-IBA070258	IITA-TMS-IBA930007
TMS13F1120P0001	IITA-TMS-IBA070258/IITA-TMS-IBA980002	IITA-TMS-IBA070258	IITA-TMS-IBA980002
TMS13F1120P0002	IITA-TMS-IBA070258/IITA-TMS-IBA980002	IITA-TMS-IBA070258	IITA-TMS-IBA980002
TMS13F1120P0003	IITA-TMS-IBA070258/IITA-TMS-IBA980002	IITA-TMS-IBA070258	IITA-TMS-IBA980002
TMS13F1120P0004	IITA-TMS-IBA070258/IITA-TMS-IBA980002	IITA-TMS-IBA070258	IITA-TMS-IBA980002
TMS13F1120P0005	IITA-TMS-IBA070258/IITA-TMS-IBA980002	IITA-TMS-IBA070258	IITA-TMS-IBA980002
TMS13F1120P0006	IITA-TMS-IBA070258/IITA-TMS-IBA980002	IITA-TMS-IBA070258	IITA-TMS-IBA980002
TMS13F1120P0007	IITA-TMS-IBA070258/IITA-TMS-IBA980002	IITA-TMS-IBA070258	IITA-TMS-IBA980002
TMS13F1120P0008	IITA-TMS-IBA070258/IITA-TMS-IBA980002	IITA-TMS-IBA070258	IITA-TMS-IBA980002
TMS13F1120P0009	IITA-TMS-IBA070258/IITA-TMS-IBA980002	IITA-TMS-IBA070258	IITA-TMS-IBA980002
TMS13F1122P0001	IITA-TMS-IBA070258/IITA-TMS-IBA000350	IITA-TMS-IBA070258	IITA-TMS-IBA000350
TMS13F1122P0002	IITA-TMS-IBA070258/IITA-TMS-IBA000350	IITA-TMS-IBA070258	IITA-TMS-IBA000350
TMS13F1122P0003	IITA-TMS-IBA070258/IITA-TMS-IBA000350	IITA-TMS-IBA070258	IITA-TMS-IBA000350
TMS13F1122P0004	IITA-TMS-IBA070258/IITA-TMS-IBA000350	IITA-TMS-IBA070258	IITA-TMS-IBA000350
TMS13F1122P0005	IITA-TMS-IBA070258/IITA-TMS-IBA000350	IITA-TMS-IBA070258	IITA-TMS-IBA000350
TMS13F1122P0006	IITA-TMS-IBA070258/IITA-TMS-IBA000350	IITA-TMS-IBA070258	IITA-TMS-IBA000350
TMS13F1122P0007	IITA-TMS-IBA070258/IITA-TMS-IBA000350	IITA-TMS-IBA070258	IITA-TMS-IBA000350
TMS13F1122P0008	IITA-TMS-IBA070258/IITA-TMS-IBA000350	IITA-TMS-IBA070258	IITA-TMS-IBA000350
TMS13F1122P0009	IITA-TMS-IBA070258/IITA-TMS-IBA000350	IITA-TMS-IBA070258	IITA-TMS-IBA000350
TMS13F1122P0010	IITA-TMS-IBA070258/IITA-TMS-IBA000350	IITA-TMS-IBA070258	IITA-TMS-IBA000350
TMS13F1122P0011	IITA-TMS-IBA070258/IITA-TMS-IBA000350	IITA-TMS-IBA070258	IITA-TMS-IBA000350
TMS13F1122P0012	IITA-TMS-IBA070258/IITA-TMS-IBA000350	IITA-TMS-IBA070258	IITA-TMS-IBA000350
TMS13F1124P0001	IITA-TMS-IBA070258/IITA-TMS-IBA071313	IITA-TMS-IBA070258	IITA-TMS-IBA071313
TMS13F1124P0002	IITA-TMS-IBA070258/IITA-TMS-IBA071313	IITA-TMS-IBA070258	IITA-TMS-IBA071313
TMS13F1124P0003	IITA-TMS-IBA070258/IITA-TMS-IBA071313	IITA-TMS-IBA070258	IITA-TMS-IBA071313
TMS13F1124P0004	IITA-TMS-IBA070258/IITA-TMS-IBA071313	IITA-TMS-IBA070258	IITA-TMS-IBA071313
TMS13F1124P0005	IITA-TMS-IBA070258/IITA-TMS-IBA071313	IITA-TMS-IBA070258	IITA-TMS-IBA071313
TMS13F1124P0006	IITA-TMS-IBA070258/IITA-TMS-IBA071313	IITA-TMS-IBA070258	IITA-TMS-IBA071313
TMS13F1124P0007	IITA-TMS-IBA070258/IITA-TMS-IBA071313	IITA-TMS-IBA070258	IITA-TMS-IBA071313
TMS13F1124P0008	IITA-TMS-IBA070258/IITA-TMS-IBA071313	IITA-TMS-IBA070258	IITA-TMS-IBA071313
TMS13F1124P0009	IITA-TMS-IBA070258/IITA-TMS-IBA071313	IITA-TMS-IBA070258	IITA-TMS-IBA071313
TMS13F1126P0001	TMEB419/IITA-TMS-IBA30572	TMEB419	IITA-TMS-IBA30572
TMS13F1126P0002	TMEB419/IITA-TMS-IBA30572	TMEB419	IITA-TMS-IBA30572
TMS13F1126P0003	TMEB419/IITA-TMS-IBA30572	TMEB419	IITA-TMS-IBA30572
TMS13F1126P0004	TMEB419/IITA-TMS-IBA30572	TMEB419	IITA-TMS-IBA30572
TMS13F1126P0005	TMEB419/IITA-TMS-IBA30572	TMEB419	IITA-TMS-IBA30572
TMS13F1126P0006	TMEB419/IITA-TMS-IBA30572	TMEB419	IITA-TMS-IBA30572
TMS13F1126P0007	TMEB419/IITA-TMS-IBA30572	TMEB419	IITA-TMS-IBA30572
TMS13F1128P0001	TMEB419/TMEB419	TMEB419	TMEB419
TMS13F1128P0002	TMEB419/TMEB419	TMEB419	TMEB419
TMS13F1128P0003	TMEB419/TMEB419	TMEB419	TMEB419
TMS13F1128P0004	TMEB419/TMEB419	TMEB419	TMEB419
TMS13F1128P0005	TMEB419/TMEB419	TMEB419	TMEB419
TMS13F1128P0006	TMEB419/TMEB419	TMEB419	TMEB419
TMS13F1128P0007	TMEB419/TMEB419	TMEB419	TMEB419
TMS13F1128P0008	TMEB419/TMEB419	TMEB419	TMEB419
TMS13F1128P0009	TMEB419/TMEB419	TMEB419	TMEB419
TMS13F1128P0010	TMEB419/TMEB419	TMEB419	TMEB419
TMS13F1128P0011	TMEB419/TMEB419	TMEB419	TMEB419
TMS13F1128P0012	TMEB419/TMEB419	TMEB419	TMEB419
TMS13F1128P0013	TMEB419/TMEB419	TMEB419	TMEB419
TMS13F1128P0014	TMEB419/TMEB419	TMEB419	TMEB419
TMS13F1128P0015	TMEB419/TMEB419	TMEB419	TMEB419
TMS13F1128P0016	TMEB419/TMEB419	TMEB419	TMEB419
TMS13F1128P0017	TMEB419/TMEB419	TMEB419	TMEB419
TMS13F1128P0018	TMEB419/TMEB419	TMEB419	TMEB419
TMS13F1128P0019	TMEB419/TMEB419	TMEB419	TMEB419
TMS13F1128P0020	TMEB419/TMEB419	TMEB419	TMEB419
TMS13F1134P0001	TMEB419/IITA-TMS-IBA020129	TMEB419	IITA-TMS-IBA020129
TMS13F1134P0002	TMEB419/IITA-TMS-IBA020129	TMEB419	IITA-TMS-IBA020129
TMS13F1134P0003	TMEB419/IITA-TMS-IBA020129	TMEB419	IITA-TMS-IBA020129
TMS13F1134P0004	TMEB419/IITA-TMS-IBA020129	TMEB419	IITA-TMS-IBA020129
TMS13F1134P0005	TMEB419/IITA-TMS-IBA020129	TMEB419	IITA-TMS-IBA020129
TMS13F1134P0006	TMEB419/IITA-TMS-IBA020129	TMEB419	IITA-TMS-IBA020129
TMS13F1134P0007	TMEB419/IITA-TMS-IBA020129	TMEB419	IITA-TMS-IBA020129
TMS13F1134P0008	TMEB419/IITA-TMS-IBA020129	TMEB419	IITA-TMS-IBA020129
TMS13F1134P0009	TMEB419/IITA-TMS-IBA020129	TMEB419	IITA-TMS-IBA020129
TMS13F1134P0010	TMEB419/IITA-TMS-IBA020129	TMEB419	IITA-TMS-IBA020129
TMS13F1134P0011	TMEB419/IITA-TMS-IBA020129	TMEB419	IITA-TMS-IBA020129
TMS13F1134P0012	TMEB419/IITA-TMS-IBA020129	TMEB419	IITA-TMS-IBA020129
TMS13F1134P0013	TMEB419/IITA-TMS-IBA020129	TMEB419	IITA-TMS-IBA020129
TMS13F1134P0014	TMEB419/IITA-TMS-IBA020129	TMEB419	IITA-TMS-IBA020129
TMS13F1134P0015	TMEB419/IITA-TMS-IBA020129	TMEB419	IITA-TMS-IBA020129
TMS13F1134P0016	TMEB419/IITA-TMS-IBA020129	TMEB419	IITA-TMS-IBA020129
TMS13F1139P0001	TMEB693/TMEB778	TMEB693	TMEB778
TMS13F1139P0002	TMEB693/TMEB778	TMEB693	TMEB778
TMS13F1139P0003	TMEB693/TMEB778	TMEB693	TMEB778
TMS13F1139P0004	TMEB693/TMEB778	TMEB693	TMEB778
TMS13F1139P0005	TMEB693/TMEB778	TMEB693	TMEB778
TMS13F1139P0006	TMEB693/TMEB778	TMEB693	TMEB778
TMS13F1139P0007	TMEB693/TMEB778	TMEB693	TMEB778
TMS13F1139P0008	TMEB693/TMEB778	TMEB693	TMEB778
TMS13F1139P0009	TMEB693/TMEB778	TMEB693	TMEB778
TMS13F1139P0010	TMEB693/TMEB778	TMEB693	TMEB778
TMS13F1139P0011	TMEB693/TMEB778	TMEB693	TMEB778
TMS13F1139P0012	TMEB693/TMEB778	TMEB693	TMEB778
TMS13F1139P0013	TMEB693/TMEB778	TMEB693	TMEB778
TMS13F1139P0014	TMEB693/TMEB778	TMEB693	TMEB778
TMS13F1139P0015	TMEB693/TMEB778	TMEB693	TMEB778
TMS13F1139P0016	TMEB693/TMEB778	TMEB693	TMEB778
TMS13F1139P0017	TMEB693/TMEB778	TMEB693	TMEB778
TMS13F1139P0018	TMEB693/TMEB778	TMEB693	TMEB778
TMS13F1139P0019	TMEB693/TMEB778	TMEB693	TMEB778
TMS13F1139P0020	TMEB693/TMEB778	TMEB693	TMEB778
TMS13F1139P0021	TMEB693/TMEB778	TMEB693	TMEB778
TMS13F1139P0022	TMEB693/TMEB778	TMEB693	TMEB778
TMS13F1139P0023	TMEB693/TMEB778	TMEB693	TMEB778
TMS13F1139P0024	TMEB693/TMEB778	TMEB693	TMEB778
TMS13F1143P0001	IITA-TMS-ZAR930151/IITA-TMS-IBA020129	IITA-TMS-ZAR930151	IITA-TMS-IBA020129
TMS13F1143P0002	IITA-TMS-ZAR930151/IITA-TMS-IBA020129	IITA-TMS-ZAR930151	IITA-TMS-IBA020129
TMS13F1143P0003	IITA-TMS-ZAR930151/IITA-TMS-IBA020129	IITA-TMS-ZAR930151	IITA-TMS-IBA020129
TMS13F1143P0004	IITA-TMS-ZAR930151/IITA-TMS-IBA020129	IITA-TMS-ZAR930151	IITA-TMS-IBA020129
TMS13F1143P0005	IITA-TMS-ZAR930151/IITA-TMS-IBA020129	IITA-TMS-ZAR930151	IITA-TMS-IBA020129
TMS13F1145P0001	IITA-TMS-IBA961632/TMEB117	IITA-TMS-IBA961632	TMEB117
TMS13F1145P0002	IITA-TMS-IBA961632/TMEB117	IITA-TMS-IBA961632	TMEB117
TMS13F1145P0003	IITA-TMS-IBA961632/TMEB117	IITA-TMS-IBA961632	TMEB117
TMS13F1145P0004	IITA-TMS-IBA961632/TMEB117	IITA-TMS-IBA961632	TMEB117
TMS13F1145P0005	IITA-TMS-IBA961632/TMEB117	IITA-TMS-IBA961632	TMEB117
TMS13F1145P0006	IITA-TMS-IBA961632/TMEB117	IITA-TMS-IBA961632	TMEB117
TMS13F1145P0007	IITA-TMS-IBA961632/TMEB117	IITA-TMS-IBA961632	TMEB117
TMS13F1145P0008	IITA-TMS-IBA961632/TMEB117	IITA-TMS-IBA961632	TMEB117
TMS13F1145P0009	IITA-TMS-IBA961632/TMEB117	IITA-TMS-IBA961632	TMEB117
TMS13F1145P0010	IITA-TMS-IBA961632/TMEB117	IITA-TMS-IBA961632	TMEB117
TMS13F1145P0011	IITA-TMS-IBA961632/TMEB117	IITA-TMS-IBA961632	TMEB117
TMS13F1145P0012	IITA-TMS-IBA961632/TMEB117	IITA-TMS-IBA961632	TMEB117
TMS13F1145P0013	IITA-TMS-IBA961632/TMEB117	IITA-TMS-IBA961632	TMEB117
TMS13F1145P0014	IITA-TMS-IBA961632/TMEB117	IITA-TMS-IBA961632	TMEB117
TMS13F1145P0015	IITA-TMS-IBA961632/TMEB117	IITA-TMS-IBA961632	TMEB117
TMS13F1145P0016	IITA-TMS-IBA961632/TMEB117	IITA-TMS-IBA961632	TMEB117
TMS13F1145P0017	IITA-TMS-IBA961632/TMEB117	IITA-TMS-IBA961632	TMEB117
TMS13F1145P0018	IITA-TMS-IBA961632/TMEB117	IITA-TMS-IBA961632	TMEB117
TMS13F1145P0019	IITA-TMS-IBA961632/TMEB117	IITA-TMS-IBA961632	TMEB117
TMS13F1145P0020	IITA-TMS-IBA961632/TMEB117	IITA-TMS-IBA961632	TMEB117
TMS13F1145P0021	IITA-TMS-IBA961632/TMEB117	IITA-TMS-IBA961632	TMEB117
TMS13F1145P0022	IITA-TMS-IBA961632/TMEB117	IITA-TMS-IBA961632	TMEB117
TMS13F1145P0023	IITA-TMS-IBA961632/TMEB117	IITA-TMS-IBA961632	TMEB117
TMS13F1145P0024	IITA-TMS-IBA961632/TMEB117	IITA-TMS-IBA961632	TMEB117
TMS13F1145P0025	IITA-TMS-IBA961632/TMEB117	IITA-TMS-IBA961632	TMEB117
TMS13F1145P0026	IITA-TMS-IBA961632/TMEB117	IITA-TMS-IBA961632	TMEB117
TMS13F1145P0027	IITA-TMS-IBA961632/TMEB117	IITA-TMS-IBA961632	TMEB117
TMS13F1145P0028	IITA-TMS-IBA961632/TMEB117	IITA-TMS-IBA961632	TMEB117
TMS13F1145P0029	IITA-TMS-IBA961632/TMEB117	IITA-TMS-IBA961632	TMEB117
TMS13F1145P0030	IITA-TMS-IBA961632/TMEB117	IITA-TMS-IBA961632	TMEB117
TMS13F1145P0031	IITA-TMS-IBA961632/TMEB117	IITA-TMS-IBA961632	TMEB117
TMS13F1145P0032	IITA-TMS-IBA961632/TMEB117	IITA-TMS-IBA961632	TMEB117
TMS13F1145P0033	IITA-TMS-IBA961632/TMEB117	IITA-TMS-IBA961632	TMEB117
TMS13F1145P0034	IITA-TMS-IBA961632/TMEB117	IITA-TMS-IBA961632	TMEB117
TMS13F1145P0035	IITA-TMS-IBA961632/TMEB117	IITA-TMS-IBA961632	TMEB117
TMS13F1145P0036	IITA-TMS-IBA961632/TMEB117	IITA-TMS-IBA961632	TMEB117
TMS13F1145P0037	IITA-TMS-IBA961632/TMEB117	IITA-TMS-IBA961632	TMEB117
TMS13F1145P0038	IITA-TMS-IBA961632/TMEB117	IITA-TMS-IBA961632	TMEB117
TMS13F1145P0039	IITA-TMS-IBA961632/TMEB117	IITA-TMS-IBA961632	TMEB117
TMS13F1145P0040	IITA-TMS-IBA961632/TMEB117	IITA-TMS-IBA961632	TMEB117
TMS13F1145P0041	IITA-TMS-IBA961632/TMEB117	IITA-TMS-IBA961632	TMEB117
TMS13F1145P0042	IITA-TMS-IBA961632/TMEB117	IITA-TMS-IBA961632	TMEB117
TMS13F1145P0043	IITA-TMS-IBA961632/TMEB117	IITA-TMS-IBA961632	TMEB117
TMS13F1145P0044	IITA-TMS-IBA961632/TMEB117	IITA-TMS-IBA961632	TMEB117
TMS13F1145P0045	IITA-TMS-IBA961632/TMEB117	IITA-TMS-IBA961632	TMEB117
TMS13F1149P0001	IITA-TMS-MOK980004/IITA-TMS-IBA020129	IITA-TMS-MOK980004	IITA-TMS-IBA020129
TMS13F1149P0002	IITA-TMS-MOK980004/IITA-TMS-IBA020129	IITA-TMS-MOK980004	IITA-TMS-IBA020129
TMS13F1149P0003	IITA-TMS-MOK980004/IITA-TMS-IBA020129	IITA-TMS-MOK980004	IITA-TMS-IBA020129
TMS13F1149P0004	IITA-TMS-MOK980004/IITA-TMS-IBA020129	IITA-TMS-MOK980004	IITA-TMS-IBA020129
TMS13F1149P0005	IITA-TMS-MOK980004/IITA-TMS-IBA020129	IITA-TMS-MOK980004	IITA-TMS-IBA020129
TMS13F1149P0006	IITA-TMS-MOK980004/IITA-TMS-IBA020129	IITA-TMS-MOK980004	IITA-TMS-IBA020129
TMS13F1149P0007	IITA-TMS-MOK980004/IITA-TMS-IBA020129	IITA-TMS-MOK980004	IITA-TMS-IBA020129
TMS13F1149P0008	IITA-TMS-MOK980004/IITA-TMS-IBA020129	IITA-TMS-MOK980004	IITA-TMS-IBA020129
TMS13F1149P0009	IITA-TMS-MOK980004/IITA-TMS-IBA020129	IITA-TMS-MOK980004	IITA-TMS-IBA020129
TMS13F1149P0010	IITA-TMS-MOK980004/IITA-TMS-IBA020129	IITA-TMS-MOK980004	IITA-TMS-IBA020129
TMS13F1149P0011	IITA-TMS-MOK980004/IITA-TMS-IBA020129	IITA-TMS-MOK980004	IITA-TMS-IBA020129
TMS13F1149P0012	IITA-TMS-MOK980004/IITA-TMS-IBA020129	IITA-TMS-MOK980004	IITA-TMS-IBA020129
TMS13F1149P0013	IITA-TMS-MOK980004/IITA-TMS-IBA020129	IITA-TMS-MOK980004	IITA-TMS-IBA020129
TMS13F1149P0014	IITA-TMS-MOK980004/IITA-TMS-IBA020129	IITA-TMS-MOK980004	IITA-TMS-IBA020129
TMS13F1149P0015	IITA-TMS-MOK980004/IITA-TMS-IBA020129	IITA-TMS-MOK980004	IITA-TMS-IBA020129
TMS13F1151P0001	IITA-TMS-MOK980068/IITA-TMS-MOK980068	IITA-TMS-MOK980068	IITA-TMS-MOK980068
TMS13F1151P0002	IITA-TMS-MOK980068/IITA-TMS-MOK980068	IITA-TMS-MOK980068	IITA-TMS-MOK980068
TMS13F1151P0003	IITA-TMS-MOK980068/IITA-TMS-MOK980068	IITA-TMS-MOK980068	IITA-TMS-MOK980068
TMS13F1151P0004	IITA-TMS-MOK980068/IITA-TMS-MOK980068	IITA-TMS-MOK980068	IITA-TMS-MOK980068
TMS13F1151P0005	IITA-TMS-MOK980068/IITA-TMS-MOK980068	IITA-TMS-MOK980068	IITA-TMS-MOK980068
TMS13F1151P0006	IITA-TMS-MOK980068/IITA-TMS-MOK980068	IITA-TMS-MOK980068	IITA-TMS-MOK980068
TMS13F1151P0007	IITA-TMS-MOK980068/IITA-TMS-MOK980068	IITA-TMS-MOK980068	IITA-TMS-MOK980068
TMS13F1151P0008	IITA-TMS-MOK980068/IITA-TMS-MOK980068	IITA-TMS-MOK980068	IITA-TMS-MOK980068
TMS13F1151P0009	IITA-TMS-MOK980068/IITA-TMS-MOK980068	IITA-TMS-MOK980068	IITA-TMS-MOK980068
TMS13F1151P0010	IITA-TMS-MOK980068/IITA-TMS-MOK980068	IITA-TMS-MOK980068	IITA-TMS-MOK980068
TMS13F1151P0011	IITA-TMS-MOK980068/IITA-TMS-MOK980068	IITA-TMS-MOK980068	IITA-TMS-MOK980068
TMS13F1151P0012	IITA-TMS-MOK980068/IITA-TMS-MOK980068	IITA-TMS-MOK980068	IITA-TMS-MOK980068
TMS13F1151P0013	IITA-TMS-MOK980068/IITA-TMS-MOK980068	IITA-TMS-MOK980068	IITA-TMS-MOK980068
TMS13F1151P0014	IITA-TMS-MOK980068/IITA-TMS-MOK980068	IITA-TMS-MOK980068	IITA-TMS-MOK980068
TMS13F1151P0015	IITA-TMS-MOK980068/IITA-TMS-MOK980068	IITA-TMS-MOK980068	IITA-TMS-MOK980068
TMS13F1151P0016	IITA-TMS-MOK980068/IITA-TMS-MOK980068	IITA-TMS-MOK980068	IITA-TMS-MOK980068
TMS13F1151P0017	IITA-TMS-MOK980068/IITA-TMS-MOK980068	IITA-TMS-MOK980068	IITA-TMS-MOK980068
TMS13F1151P0018	IITA-TMS-MOK980068/IITA-TMS-MOK980068	IITA-TMS-MOK980068	IITA-TMS-MOK980068
TMS13F1151P0019	IITA-TMS-MOK980068/IITA-TMS-MOK980068	IITA-TMS-MOK980068	IITA-TMS-MOK980068
TMS13F1151P0020	IITA-TMS-MOK980068/IITA-TMS-MOK980068	IITA-TMS-MOK980068	IITA-TMS-MOK980068
TMS13F1151P0021	IITA-TMS-MOK980068/IITA-TMS-MOK980068	IITA-TMS-MOK980068	IITA-TMS-MOK980068
TMS13F1151P0022	IITA-TMS-MOK980068/IITA-TMS-MOK980068	IITA-TMS-MOK980068	IITA-TMS-MOK980068
TMS13F1151P0023	IITA-TMS-MOK980068/IITA-TMS-MOK980068	IITA-TMS-MOK980068	IITA-TMS-MOK980068
TMS13F1151P0024	IITA-TMS-MOK980068/IITA-TMS-MOK980068	IITA-TMS-MOK980068	IITA-TMS-MOK980068
TMS13F1151P0025	IITA-TMS-MOK980068/IITA-TMS-MOK980068	IITA-TMS-MOK980068	IITA-TMS-MOK980068
TMS13F1151P0026	IITA-TMS-MOK980068/IITA-TMS-MOK980068	IITA-TMS-MOK980068	IITA-TMS-MOK980068
TMS13F1151P0027	IITA-TMS-MOK980068/IITA-TMS-MOK980068	IITA-TMS-MOK980068	IITA-TMS-MOK980068
TMS13F1151P0028	IITA-TMS-MOK980068/IITA-TMS-MOK980068	IITA-TMS-MOK980068	IITA-TMS-MOK980068
TMS13F1151P0029	IITA-TMS-MOK980068/IITA-TMS-MOK980068	IITA-TMS-MOK980068	IITA-TMS-MOK980068
TMS13F1151P0030	IITA-TMS-MOK980068/IITA-TMS-MOK980068	IITA-TMS-MOK980068	IITA-TMS-MOK980068
TMS13F1151P0031	IITA-TMS-MOK980068/IITA-TMS-MOK980068	IITA-TMS-MOK980068	IITA-TMS-MOK980068
TMS13F1151P0032	IITA-TMS-MOK980068/IITA-TMS-MOK980068	IITA-TMS-MOK980068	IITA-TMS-MOK980068
TMS13F1151P0033	IITA-TMS-MOK980068/IITA-TMS-MOK980068	IITA-TMS-MOK980068	IITA-TMS-MOK980068
TMS13F1151P0034	IITA-TMS-MOK980068/IITA-TMS-MOK980068	IITA-TMS-MOK980068	IITA-TMS-MOK980068
TMS13F1151P0035	IITA-TMS-MOK980068/IITA-TMS-MOK980068	IITA-TMS-MOK980068	IITA-TMS-MOK980068
TMS13F1151P0036	IITA-TMS-MOK980068/IITA-TMS-MOK980068	IITA-TMS-MOK980068	IITA-TMS-MOK980068
TMS13F1151P0037	IITA-TMS-MOK980068/IITA-TMS-MOK980068	IITA-TMS-MOK980068	IITA-TMS-MOK980068
TMS13F1151P0038	IITA-TMS-MOK980068/IITA-TMS-MOK980068	IITA-TMS-MOK980068	IITA-TMS-MOK980068
TMS13F1151P0039	IITA-TMS-MOK980068/IITA-TMS-MOK980068	IITA-TMS-MOK980068	IITA-TMS-MOK980068
TMS13F1151P0040	IITA-TMS-MOK980068/IITA-TMS-MOK980068	IITA-TMS-MOK980068	IITA-TMS-MOK980068
TMS13F1151P0041	IITA-TMS-MOK980068/IITA-TMS-MOK980068	IITA-TMS-MOK980068	IITA-TMS-MOK980068
TMS13F1151P0042	IITA-TMS-MOK980068/IITA-TMS-MOK980068	IITA-TMS-MOK980068	IITA-TMS-MOK980068
TMS13F1151P0043	IITA-TMS-MOK980068/IITA-TMS-MOK980068	IITA-TMS-MOK980068	IITA-TMS-MOK980068
TMS13F1151P0044	IITA-TMS-MOK980068/IITA-TMS-MOK980068	IITA-TMS-MOK980068	IITA-TMS-MOK980068
TMS13F1151P0045	IITA-TMS-MOK980068/IITA-TMS-MOK980068	IITA-TMS-MOK980068	IITA-TMS-MOK980068
TMS13F1151P0046	IITA-TMS-MOK980068/IITA-TMS-MOK980068	IITA-TMS-MOK980068	IITA-TMS-MOK980068
TMS13F1151P0047	IITA-TMS-MOK980068/IITA-TMS-MOK980068	IITA-TMS-MOK980068	IITA-TMS-MOK980068
TMS13F1151P0048	IITA-TMS-MOK980068/IITA-TMS-MOK980068	IITA-TMS-MOK980068	IITA-TMS-MOK980068
TMS13F1151P0049	IITA-TMS-MOK980068/IITA-TMS-MOK980068	IITA-TMS-MOK980068	IITA-TMS-MOK980068
TMS13F1151P0050	IITA-TMS-MOK980068/IITA-TMS-MOK980068	IITA-TMS-MOK980068	IITA-TMS-MOK980068
TMS13F1151P0051	IITA-TMS-MOK980068/IITA-TMS-MOK980068	IITA-TMS-MOK980068	IITA-TMS-MOK980068
TMS13F1151P0052	IITA-TMS-MOK980068/IITA-TMS-MOK980068	IITA-TMS-MOK980068	IITA-TMS-MOK980068
TMS13F1151P0053	IITA-TMS-MOK980068/IITA-TMS-MOK980068	IITA-TMS-MOK980068	IITA-TMS-MOK980068
TMS13F1151P0054	IITA-TMS-MOK980068/IITA-TMS-MOK980068	IITA-TMS-MOK980068	IITA-TMS-MOK980068
TMS13F1151P0055	IITA-TMS-MOK980068/IITA-TMS-MOK980068	IITA-TMS-MOK980068	IITA-TMS-MOK980068
TMS13F1151P0056	IITA-TMS-MOK980068/IITA-TMS-MOK980068	IITA-TMS-MOK980068	IITA-TMS-MOK980068
TMS13F1151P0057	IITA-TMS-MOK980068/IITA-TMS-MOK980068	IITA-TMS-MOK980068	IITA-TMS-MOK980068
TMS13F1151P0058	IITA-TMS-MOK980068/IITA-TMS-MOK980068	IITA-TMS-MOK980068	IITA-TMS-MOK980068
TMS13F1151P0059	IITA-TMS-MOK980068/IITA-TMS-MOK980068	IITA-TMS-MOK980068	IITA-TMS-MOK980068
TMS13F1151P0060	IITA-TMS-MOK980068/IITA-TMS-MOK980068	IITA-TMS-MOK980068	IITA-TMS-MOK980068
TMS13F1151P0061	IITA-TMS-MOK980068/IITA-TMS-MOK980068	IITA-TMS-MOK980068	IITA-TMS-MOK980068
TMS13F1151P0062	IITA-TMS-MOK980068/IITA-TMS-MOK980068	IITA-TMS-MOK980068	IITA-TMS-MOK980068
TMS13F1151P0063	IITA-TMS-MOK980068/IITA-TMS-MOK980068	IITA-TMS-MOK980068	IITA-TMS-MOK980068
TMS13F1151P0064	IITA-TMS-MOK980068/IITA-TMS-MOK980068	IITA-TMS-MOK980068	IITA-TMS-MOK980068
TMS13F1151P0065	IITA-TMS-MOK980068/IITA-TMS-MOK980068	IITA-TMS-MOK980068	IITA-TMS-MOK980068
TMS13F1151P0066	IITA-TMS-MOK980068/IITA-TMS-MOK980068	IITA-TMS-MOK980068	IITA-TMS-MOK980068
TMS13F1151P0067	IITA-TMS-MOK980068/IITA-TMS-MOK980068	IITA-TMS-MOK980068	IITA-TMS-MOK980068
TMS13F1151P0068	IITA-TMS-MOK980068/IITA-TMS-MOK980068	IITA-TMS-MOK980068	IITA-TMS-MOK980068
TMS13F1153P0001	IITA-TMS-IBA993073/IITA-TMS-IBA940006	IITA-TMS-IBA993073	IITA-TMS-IBA940006
TMS13F1153P0002	IITA-TMS-IBA993073/IITA-TMS-IBA940006	IITA-TMS-IBA993073	IITA-TMS-IBA940006
TMS13F1153P0003	IITA-TMS-IBA993073/IITA-TMS-IBA940006	IITA-TMS-IBA993073	IITA-TMS-IBA940006
TMS13F1153P0004	IITA-TMS-IBA993073/IITA-TMS-IBA940006	IITA-TMS-IBA993073	IITA-TMS-IBA940006
TMS13F1153P0005	IITA-TMS-IBA993073/IITA-TMS-IBA940006	IITA-TMS-IBA993073	IITA-TMS-IBA940006
TMS13F1153P0006	IITA-TMS-IBA993073/IITA-TMS-IBA940006	IITA-TMS-IBA993073	IITA-TMS-IBA940006
TMS13F1153P0007	IITA-TMS-IBA993073/IITA-TMS-IBA940006	IITA-TMS-IBA993073	IITA-TMS-IBA940006
TMS13F1153P0008	IITA-TMS-IBA993073/IITA-TMS-IBA940006	IITA-TMS-IBA993073	IITA-TMS-IBA940006
TMS13F1153P0009	IITA-TMS-IBA993073/IITA-TMS-IBA940006	IITA-TMS-IBA993073	IITA-TMS-IBA940006
TMS13F1153P0010	IITA-TMS-IBA993073/IITA-TMS-IBA940006	IITA-TMS-IBA993073	IITA-TMS-IBA940006
TMS13F1153P0011	IITA-TMS-IBA993073/IITA-TMS-IBA940006	IITA-TMS-IBA993073	IITA-TMS-IBA940006
TMS13F1153P0012	IITA-TMS-IBA993073/IITA-TMS-IBA940006	IITA-TMS-IBA993073	IITA-TMS-IBA940006
TMS13F1154P0001	IITA-TMS-IBA993073/IITA-TMS-IBA970425	IITA-TMS-IBA993073	IITA-TMS-IBA970425
TMS13F1154P0002	IITA-TMS-IBA993073/IITA-TMS-IBA970425	IITA-TMS-IBA993073	IITA-TMS-IBA970425
TMS13F1154P0003	IITA-TMS-IBA993073/IITA-TMS-IBA970425	IITA-TMS-IBA993073	IITA-TMS-IBA970425
TMS13F1154P0004	IITA-TMS-IBA993073/IITA-TMS-IBA970425	IITA-TMS-IBA993073	IITA-TMS-IBA970425
TMS13F1154P0005	IITA-TMS-IBA993073/IITA-TMS-IBA970425	IITA-TMS-IBA993073	IITA-TMS-IBA970425
TMS13F1154P0006	IITA-TMS-IBA993073/IITA-TMS-IBA970425	IITA-TMS-IBA993073	IITA-TMS-IBA970425
TMS13F1154P0007	IITA-TMS-IBA993073/IITA-TMS-IBA970425	IITA-TMS-IBA993073	IITA-TMS-IBA970425
TMS13F1154P0008	IITA-TMS-IBA993073/IITA-TMS-IBA970425	IITA-TMS-IBA993073	IITA-TMS-IBA970425
TMS13F1154P0009	IITA-TMS-IBA993073/IITA-TMS-IBA970425	IITA-TMS-IBA993073	IITA-TMS-IBA970425
TMS13F1154P0010	IITA-TMS-IBA993073/IITA-TMS-IBA970425	IITA-TMS-IBA993073	IITA-TMS-IBA970425
TMS13F1154P0011	IITA-TMS-IBA993073/IITA-TMS-IBA970425	IITA-TMS-IBA993073	IITA-TMS-IBA970425
TMS13F1160P0001	IITA-TMS-IBA993073/IITA-TMS-IBA051740	IITA-TMS-IBA993073	IITA-TMS-IBA051740
TMS13F1160P0002	IITA-TMS-IBA993073/IITA-TMS-IBA051740	IITA-TMS-IBA993073	IITA-TMS-IBA051740
TMS13F1160P0003	IITA-TMS-IBA993073/IITA-TMS-IBA051740	IITA-TMS-IBA993073	IITA-TMS-IBA051740
TMS13F1160P0004	IITA-TMS-IBA993073/IITA-TMS-IBA051740	IITA-TMS-IBA993073	IITA-TMS-IBA051740
TMS13F1160P0005	IITA-TMS-IBA993073/IITA-TMS-IBA051740	IITA-TMS-IBA993073	IITA-TMS-IBA051740
TMS13F1160P0006	IITA-TMS-IBA993073/IITA-TMS-IBA051740	IITA-TMS-IBA993073	IITA-TMS-IBA051740
TMS13F1160P0007	IITA-TMS-IBA993073/IITA-TMS-IBA051740	IITA-TMS-IBA993073	IITA-TMS-IBA051740
TMS13F1160P0008	IITA-TMS-IBA993073/IITA-TMS-IBA051740	IITA-TMS-IBA993073	IITA-TMS-IBA051740
TMS13F1160P0009	IITA-TMS-IBA993073/IITA-TMS-IBA051740	IITA-TMS-IBA993073	IITA-TMS-IBA051740
TMS13F1160P0010	IITA-TMS-IBA993073/IITA-TMS-IBA051740	IITA-TMS-IBA993073	IITA-TMS-IBA051740
TMS13F1160P0011	IITA-TMS-IBA993073/IITA-TMS-IBA051740	IITA-TMS-IBA993073	IITA-TMS-IBA051740
TMS13F1176P0001	IITA-TMS-IBA020431/IITA-TMS-IBA960023	IITA-TMS-IBA020431	IITA-TMS-IBA960023
TMS13F1176P0002	IITA-TMS-IBA020431/IITA-TMS-IBA960023	IITA-TMS-IBA020431	IITA-TMS-IBA960023
TMS13F1176P0003	IITA-TMS-IBA020431/IITA-TMS-IBA960023	IITA-TMS-IBA020431	IITA-TMS-IBA960023
TMS13F1176P0004	IITA-TMS-IBA020431/IITA-TMS-IBA960023	IITA-TMS-IBA020431	IITA-TMS-IBA960023
TMS13F1176P0005	IITA-TMS-IBA020431/IITA-TMS-IBA960023	IITA-TMS-IBA020431	IITA-TMS-IBA960023
TMS13F1176P0006	IITA-TMS-IBA020431/IITA-TMS-IBA960023	IITA-TMS-IBA020431	IITA-TMS-IBA960023
TMS13F1176P0007	IITA-TMS-IBA020431/IITA-TMS-IBA960023	IITA-TMS-IBA020431	IITA-TMS-IBA960023
TMS13F1176P0008	IITA-TMS-IBA020431/IITA-TMS-IBA960023	IITA-TMS-IBA020431	IITA-TMS-IBA960023
TMS13F1176P0009	IITA-TMS-IBA020431/IITA-TMS-IBA960023	IITA-TMS-IBA020431	IITA-TMS-IBA960023
TMS13F1176P0010	IITA-TMS-IBA020431/IITA-TMS-IBA960023	IITA-TMS-IBA020431	IITA-TMS-IBA960023
TMS13F1177P0001	IITA-TMS-IBA020431/IITA-TMS-IBA011371	IITA-TMS-IBA020431	IITA-TMS-IBA011371
TMS13F1177P0002	IITA-TMS-IBA020431/IITA-TMS-IBA011371	IITA-TMS-IBA020431	IITA-TMS-IBA011371
TMS13F1177P0003	IITA-TMS-IBA020431/IITA-TMS-IBA011371	IITA-TMS-IBA020431	IITA-TMS-IBA011371
TMS13F1177P0004	IITA-TMS-IBA020431/IITA-TMS-IBA011371	IITA-TMS-IBA020431	IITA-TMS-IBA011371
TMS13F1177P0005	IITA-TMS-IBA020431/IITA-TMS-IBA011371	IITA-TMS-IBA020431	IITA-TMS-IBA011371
TMS13F1177P0006	IITA-TMS-IBA020431/IITA-TMS-IBA011371	IITA-TMS-IBA020431	IITA-TMS-IBA011371
TMS13F1177P0007	IITA-TMS-IBA020431/IITA-TMS-IBA011371	IITA-TMS-IBA020431	IITA-TMS-IBA011371
TMS13F1177P0008	IITA-TMS-IBA020431/IITA-TMS-IBA011371	IITA-TMS-IBA020431	IITA-TMS-IBA011371
TMS13F1177P0009	IITA-TMS-IBA020431/IITA-TMS-IBA011371	IITA-TMS-IBA020431	IITA-TMS-IBA011371
TMS13F1177P0010	IITA-TMS-IBA020431/IITA-TMS-IBA011371	IITA-TMS-IBA020431	IITA-TMS-IBA011371
TMS13F1177P0011	IITA-TMS-IBA020431/IITA-TMS-IBA011371	IITA-TMS-IBA020431	IITA-TMS-IBA011371
TMS13F1177P0012	IITA-TMS-IBA020431/IITA-TMS-IBA011371	IITA-TMS-IBA020431	IITA-TMS-IBA011371
TMS13F1177P0013	IITA-TMS-IBA020431/IITA-TMS-IBA011371	IITA-TMS-IBA020431	IITA-TMS-IBA011371
TMS13F1177P0014	IITA-TMS-IBA020431/IITA-TMS-IBA011371	IITA-TMS-IBA020431	IITA-TMS-IBA011371
TMS13F1177P0015	IITA-TMS-IBA020431/IITA-TMS-IBA011371	IITA-TMS-IBA020431	IITA-TMS-IBA011371
TMS13F1184P0001	IITA-TMS-IBA011412/KALESO	IITA-TMS-IBA011412	KALESO
TMS13F1184P0002	IITA-TMS-IBA011412/KALESO	IITA-TMS-IBA011412	KALESO
TMS13F1184P0003	IITA-TMS-IBA011412/KALESO	IITA-TMS-IBA011412	KALESO
TMS13F1184P0004	IITA-TMS-IBA011412/KALESO	IITA-TMS-IBA011412	KALESO
TMS13F1184P0005	IITA-TMS-IBA011412/KALESO	IITA-TMS-IBA011412	KALESO
TMS13F1184P0006	IITA-TMS-IBA011412/KALESO	IITA-TMS-IBA011412	KALESO
TMS13F1184P0007	IITA-TMS-IBA011412/KALESO	IITA-TMS-IBA011412	KALESO
TMS13F1184P0008	IITA-TMS-IBA011412/KALESO	IITA-TMS-IBA011412	KALESO
TMS13F1184P0009	IITA-TMS-IBA011412/KALESO	IITA-TMS-IBA011412	KALESO
TMS13F1184P0010	IITA-TMS-IBA011412/KALESO	IITA-TMS-IBA011412	KALESO
TMS13F1184P0011	IITA-TMS-IBA011412/KALESO	IITA-TMS-IBA011412	KALESO
TMS13F1184P0012	IITA-TMS-IBA011412/KALESO	IITA-TMS-IBA011412	KALESO
TMS13F1194P0001	IITA-TMS-IBA011412/IITA-TMS-MM970806	IITA-TMS-IBA011412	IITA-TMS-MM970806
TMS13F1194P0002	IITA-TMS-IBA011412/IITA-TMS-MM970806	IITA-TMS-IBA011412	IITA-TMS-MM970806
TMS13F1194P0003	IITA-TMS-IBA011412/IITA-TMS-MM970806	IITA-TMS-IBA011412	IITA-TMS-MM970806
TMS13F1194P0004	IITA-TMS-IBA011412/IITA-TMS-MM970806	IITA-TMS-IBA011412	IITA-TMS-MM970806
TMS13F1194P0005	IITA-TMS-IBA011412/IITA-TMS-MM970806	IITA-TMS-IBA011412	IITA-TMS-MM970806
TMS13F1194P0006	IITA-TMS-IBA011412/IITA-TMS-MM970806	IITA-TMS-IBA011412	IITA-TMS-MM970806
TMS13F1194P0007	IITA-TMS-IBA011412/IITA-TMS-MM970806	IITA-TMS-IBA011412	IITA-TMS-MM970806
TMS13F1194P0008	IITA-TMS-IBA011412/IITA-TMS-MM970806	IITA-TMS-IBA011412	IITA-TMS-MM970806
TMS13F1194P0009	IITA-TMS-IBA011412/IITA-TMS-MM970806	IITA-TMS-IBA011412	IITA-TMS-MM970806
TMS13F1194P0010	IITA-TMS-IBA011412/IITA-TMS-MM970806	IITA-TMS-IBA011412	IITA-TMS-MM970806
TMS13F1194P0011	IITA-TMS-IBA011412/IITA-TMS-MM970806	IITA-TMS-IBA011412	IITA-TMS-MM970806
TMS13F1194P0012	IITA-TMS-IBA011412/IITA-TMS-MM970806	IITA-TMS-IBA011412	IITA-TMS-MM970806
TMS13F1194P0013	IITA-TMS-IBA011412/IITA-TMS-MM970806	IITA-TMS-IBA011412	IITA-TMS-MM970806
TMS13F1194P0014	IITA-TMS-IBA011412/IITA-TMS-MM970806	IITA-TMS-IBA011412	IITA-TMS-MM970806
TMS13F1194P0015	IITA-TMS-IBA011412/IITA-TMS-MM970806	IITA-TMS-IBA011412	IITA-TMS-MM970806
TMS13F1194P0016	IITA-TMS-IBA011412/IITA-TMS-MM970806	IITA-TMS-IBA011412	IITA-TMS-MM970806
TMS13F1194P0017	IITA-TMS-IBA011412/IITA-TMS-MM970806	IITA-TMS-IBA011412	IITA-TMS-MM970806
TMS13F1194P0018	IITA-TMS-IBA011412/IITA-TMS-MM970806	IITA-TMS-IBA011412	IITA-TMS-MM970806
TMS13F1195P0001	IITA-TMS-IBA011412/IITA-TMS-IBA971228	IITA-TMS-IBA011412	IITA-TMS-IBA971228
TMS13F1195P0002	IITA-TMS-IBA011412/IITA-TMS-IBA971228	IITA-TMS-IBA011412	IITA-TMS-IBA971228
TMS13F1195P0003	IITA-TMS-IBA011412/IITA-TMS-IBA971228	IITA-TMS-IBA011412	IITA-TMS-IBA971228
TMS13F1195P0004	IITA-TMS-IBA011412/IITA-TMS-IBA971228	IITA-TMS-IBA011412	IITA-TMS-IBA971228
TMS13F1195P0005	IITA-TMS-IBA011412/IITA-TMS-IBA971228	IITA-TMS-IBA011412	IITA-TMS-IBA971228
TMS13F1195P0006	IITA-TMS-IBA011412/IITA-TMS-IBA971228	IITA-TMS-IBA011412	IITA-TMS-IBA971228
TMS13F1195P0007	IITA-TMS-IBA011412/IITA-TMS-IBA971228	IITA-TMS-IBA011412	IITA-TMS-IBA971228
TMS13F1195P0008	IITA-TMS-IBA011412/IITA-TMS-IBA971228	IITA-TMS-IBA011412	IITA-TMS-IBA971228
TMS13F1195P0009	IITA-TMS-IBA011412/IITA-TMS-IBA971228	IITA-TMS-IBA011412	IITA-TMS-IBA971228
TMS13F1195P0010	IITA-TMS-IBA011412/IITA-TMS-IBA971228	IITA-TMS-IBA011412	IITA-TMS-IBA971228
TMS13F1195P0011	IITA-TMS-IBA011412/IITA-TMS-IBA971228	IITA-TMS-IBA011412	IITA-TMS-IBA971228
TMS13F1195P0012	IITA-TMS-IBA011412/IITA-TMS-IBA971228	IITA-TMS-IBA011412	IITA-TMS-IBA971228
TMS13F1195P0013	IITA-TMS-IBA011412/IITA-TMS-IBA971228	IITA-TMS-IBA011412	IITA-TMS-IBA971228
TMS13F1195P0014	IITA-TMS-IBA011412/IITA-TMS-IBA971228	IITA-TMS-IBA011412	IITA-TMS-IBA971228
TMS13F1195P0015	IITA-TMS-IBA011412/IITA-TMS-IBA971228	IITA-TMS-IBA011412	IITA-TMS-IBA971228
TMS13F1198P0001	IITA-TMS-IBA011412/IITA-TMS-MOK980068	IITA-TMS-IBA011412	IITA-TMS-MOK980068
TMS13F1198P0002	IITA-TMS-IBA011412/IITA-TMS-MOK980068	IITA-TMS-IBA011412	IITA-TMS-MOK980068
TMS13F1198P0003	IITA-TMS-IBA011412/IITA-TMS-MOK980068	IITA-TMS-IBA011412	IITA-TMS-MOK980068
TMS13F1198P0004	IITA-TMS-IBA011412/IITA-TMS-MOK980068	IITA-TMS-IBA011412	IITA-TMS-MOK980068
TMS13F1198P0005	IITA-TMS-IBA011412/IITA-TMS-MOK980068	IITA-TMS-IBA011412	IITA-TMS-MOK980068
TMS13F1198P0006	IITA-TMS-IBA011412/IITA-TMS-MOK980068	IITA-TMS-IBA011412	IITA-TMS-MOK980068
TMS13F1198P0007	IITA-TMS-IBA011412/IITA-TMS-MOK980068	IITA-TMS-IBA011412	IITA-TMS-MOK980068
TMS13F1198P0008	IITA-TMS-IBA011412/IITA-TMS-MOK980068	IITA-TMS-IBA011412	IITA-TMS-MOK980068
TMS13F1198P0009	IITA-TMS-IBA011412/IITA-TMS-MOK980068	IITA-TMS-IBA011412	IITA-TMS-MOK980068
TMS13F1198P0010	IITA-TMS-IBA011412/IITA-TMS-MOK980068	IITA-TMS-IBA011412	IITA-TMS-MOK980068
TMS13F1202P0001	IITA-TMS-IBA011412/IITA-TMS-MM990268	IITA-TMS-IBA011412	IITA-TMS-MM990268
TMS13F1202P0002	IITA-TMS-IBA011412/IITA-TMS-MM990268	IITA-TMS-IBA011412	IITA-TMS-MM990268
TMS13F1202P0003	IITA-TMS-IBA011412/IITA-TMS-MM990268	IITA-TMS-IBA011412	IITA-TMS-MM990268
TMS13F1202P0004	IITA-TMS-IBA011412/IITA-TMS-MM990268	IITA-TMS-IBA011412	IITA-TMS-MM990268
TMS13F1202P0005	IITA-TMS-IBA011412/IITA-TMS-MM990268	IITA-TMS-IBA011412	IITA-TMS-MM990268
TMS13F1202P0006	IITA-TMS-IBA011412/IITA-TMS-MM990268	IITA-TMS-IBA011412	IITA-TMS-MM990268
TMS13F1202P0007	IITA-TMS-IBA011412/IITA-TMS-MM990268	IITA-TMS-IBA011412	IITA-TMS-MM990268
TMS13F1202P0008	IITA-TMS-IBA011412/IITA-TMS-MM990268	IITA-TMS-IBA011412	IITA-TMS-MM990268
TMS13F1202P0009	IITA-TMS-IBA011412/IITA-TMS-MM990268	IITA-TMS-IBA011412	IITA-TMS-MM990268
TMS13F1202P0010	IITA-TMS-IBA011412/IITA-TMS-MM990268	IITA-TMS-IBA011412	IITA-TMS-MM990268
TMS13F1202P0011	IITA-TMS-IBA011412/IITA-TMS-MM990268	IITA-TMS-IBA011412	IITA-TMS-MM990268
TMS13F1202P0012	IITA-TMS-IBA011412/IITA-TMS-MM990268	IITA-TMS-IBA011412	IITA-TMS-MM990268
TMS13F1202P0013	IITA-TMS-IBA011412/IITA-TMS-MM990268	IITA-TMS-IBA011412	IITA-TMS-MM990268
TMS13F1202P0014	IITA-TMS-IBA011412/IITA-TMS-MM990268	IITA-TMS-IBA011412	IITA-TMS-MM990268
TMS13F1202P0015	IITA-TMS-IBA011412/IITA-TMS-MM990268	IITA-TMS-IBA011412	IITA-TMS-MM990268
TMS13F1202P0016	IITA-TMS-IBA011412/IITA-TMS-MM990268	IITA-TMS-IBA011412	IITA-TMS-MM990268
TMS13F1202P0017	IITA-TMS-IBA011412/IITA-TMS-MM990268	IITA-TMS-IBA011412	IITA-TMS-MM990268
TMS13F1202P0018	IITA-TMS-IBA011412/IITA-TMS-MM990268	IITA-TMS-IBA011412	IITA-TMS-MM990268
TMS13F1202P0019	IITA-TMS-IBA011412/IITA-TMS-MM990268	IITA-TMS-IBA011412	IITA-TMS-MM990268
TMS13F1202P0020	IITA-TMS-IBA011412/IITA-TMS-MM990268	IITA-TMS-IBA011412	IITA-TMS-MM990268
TMS13F1202P0021	IITA-TMS-IBA011412/IITA-TMS-MM990268	IITA-TMS-IBA011412	IITA-TMS-MM990268
TMS13F1202P0022	IITA-TMS-IBA011412/IITA-TMS-MM990268	IITA-TMS-IBA011412	IITA-TMS-MM990268
TMS13F1202P0023	IITA-TMS-IBA011412/IITA-TMS-MM990268	IITA-TMS-IBA011412	IITA-TMS-MM990268
TMS13F1202P0024	IITA-TMS-IBA011412/IITA-TMS-MM990268	IITA-TMS-IBA011412	IITA-TMS-MM990268
TMS13F1202P0025	IITA-TMS-IBA011412/IITA-TMS-MM990268	IITA-TMS-IBA011412	IITA-TMS-MM990268
TMS13F1202P0026	IITA-TMS-IBA011412/IITA-TMS-MM990268	IITA-TMS-IBA011412	IITA-TMS-MM990268
TMS13F1202P0027	IITA-TMS-IBA011412/IITA-TMS-MM990268	IITA-TMS-IBA011412	IITA-TMS-MM990268
TMS13F1202P0028	IITA-TMS-IBA011412/IITA-TMS-MM990268	IITA-TMS-IBA011412	IITA-TMS-MM990268
TMS13F1202P0029	IITA-TMS-IBA011412/IITA-TMS-MM990268	IITA-TMS-IBA011412	IITA-TMS-MM990268
TMS13F1202P0030	IITA-TMS-IBA011412/IITA-TMS-MM990268	IITA-TMS-IBA011412	IITA-TMS-MM990268
TMS13F1202P0031	IITA-TMS-IBA011412/IITA-TMS-MM990268	IITA-TMS-IBA011412	IITA-TMS-MM990268
TMS13F1202P0032	IITA-TMS-IBA011412/IITA-TMS-MM990268	IITA-TMS-IBA011412	IITA-TMS-MM990268
TMS13F1202P0033	IITA-TMS-IBA011412/IITA-TMS-MM990268	IITA-TMS-IBA011412	IITA-TMS-MM990268
TMS13F1202P0034	IITA-TMS-IBA011412/IITA-TMS-MM990268	IITA-TMS-IBA011412	IITA-TMS-MM990268
TMS13F1202P0035	IITA-TMS-IBA011412/IITA-TMS-MM990268	IITA-TMS-IBA011412	IITA-TMS-MM990268
TMS13F1202P0036	IITA-TMS-IBA011412/IITA-TMS-MM990268	IITA-TMS-IBA011412	IITA-TMS-MM990268
TMS13F1202P0037	IITA-TMS-IBA011412/IITA-TMS-MM990268	IITA-TMS-IBA011412	IITA-TMS-MM990268
TMS13F1202P0038	IITA-TMS-IBA011412/IITA-TMS-MM990268	IITA-TMS-IBA011412	IITA-TMS-MM990268
TMS13F1202P0039	IITA-TMS-IBA011412/IITA-TMS-MM990268	IITA-TMS-IBA011412	IITA-TMS-MM990268
TMS13F1202P0040	IITA-TMS-IBA011412/IITA-TMS-MM990268	IITA-TMS-IBA011412	IITA-TMS-MM990268
TMS13F1202P0041	IITA-TMS-IBA011412/IITA-TMS-MM990268	IITA-TMS-IBA011412	IITA-TMS-MM990268
TMS13F1202P0042	IITA-TMS-IBA011412/IITA-TMS-MM990268	IITA-TMS-IBA011412	IITA-TMS-MM990268
TMS13F1202P0043	IITA-TMS-IBA011412/IITA-TMS-MM990268	IITA-TMS-IBA011412	IITA-TMS-MM990268
TMS13F1202P0044	IITA-TMS-IBA011412/IITA-TMS-MM990268	IITA-TMS-IBA011412	IITA-TMS-MM990268
TMS13F1202P0045	IITA-TMS-IBA011412/IITA-TMS-MM990268	IITA-TMS-IBA011412	IITA-TMS-MM990268
TMS13F1202P0046	IITA-TMS-IBA011412/IITA-TMS-MM990268	IITA-TMS-IBA011412	IITA-TMS-MM990268
TMS13F1202P0047	IITA-TMS-IBA011412/IITA-TMS-MM990268	IITA-TMS-IBA011412	IITA-TMS-MM990268
TMS13F1202P0048	IITA-TMS-IBA011412/IITA-TMS-MM990268	IITA-TMS-IBA011412	IITA-TMS-MM990268
TMS13F1202P0049	IITA-TMS-IBA011412/IITA-TMS-MM990268	IITA-TMS-IBA011412	IITA-TMS-MM990268
TMS13F1202P0050	IITA-TMS-IBA011412/IITA-TMS-MM990268	IITA-TMS-IBA011412	IITA-TMS-MM990268
TMS13F1202P0051	IITA-TMS-IBA011412/IITA-TMS-MM990268	IITA-TMS-IBA011412	IITA-TMS-MM990268
TMS13F1202P0052	IITA-TMS-IBA011412/IITA-TMS-MM990268	IITA-TMS-IBA011412	IITA-TMS-MM990268
TMS13F1202P0053	IITA-TMS-IBA011412/IITA-TMS-MM990268	IITA-TMS-IBA011412	IITA-TMS-MM990268
TMS13F1202P0054	IITA-TMS-IBA011412/IITA-TMS-MM990268	IITA-TMS-IBA011412	IITA-TMS-MM990268
TMS13F1202P0055	IITA-TMS-IBA011412/IITA-TMS-MM990268	IITA-TMS-IBA011412	IITA-TMS-MM990268
TMS13F1203P0001	IITA-TMS-IBA011412/IITA-TMS-MM990477	IITA-TMS-IBA011412	IITA-TMS-MM990477
TMS13F1203P0002	IITA-TMS-IBA011412/IITA-TMS-MM990477	IITA-TMS-IBA011412	IITA-TMS-MM990477
TMS13F1203P0003	IITA-TMS-IBA011412/IITA-TMS-MM990477	IITA-TMS-IBA011412	IITA-TMS-MM990477
TMS13F1203P0004	IITA-TMS-IBA011412/IITA-TMS-MM990477	IITA-TMS-IBA011412	IITA-TMS-MM990477
TMS13F1203P0005	IITA-TMS-IBA011412/IITA-TMS-MM990477	IITA-TMS-IBA011412	IITA-TMS-MM990477
TMS13F1203P0006	IITA-TMS-IBA011412/IITA-TMS-MM990477	IITA-TMS-IBA011412	IITA-TMS-MM990477
TMS13F1203P0007	IITA-TMS-IBA011412/IITA-TMS-MM990477	IITA-TMS-IBA011412	IITA-TMS-MM990477
TMS13F1203P0008	IITA-TMS-IBA011412/IITA-TMS-MM990477	IITA-TMS-IBA011412	IITA-TMS-MM990477
TMS13F1203P0009	IITA-TMS-IBA011412/IITA-TMS-MM990477	IITA-TMS-IBA011412	IITA-TMS-MM990477
TMS13F1203P0010	IITA-TMS-IBA011412/IITA-TMS-MM990477	IITA-TMS-IBA011412	IITA-TMS-MM990477
TMS13F1203P0011	IITA-TMS-IBA011412/IITA-TMS-MM990477	IITA-TMS-IBA011412	IITA-TMS-MM990477
TMS13F1203P0012	IITA-TMS-IBA011412/IITA-TMS-MM990477	IITA-TMS-IBA011412	IITA-TMS-MM990477
TMS13F1203P0013	IITA-TMS-IBA011412/IITA-TMS-MM990477	IITA-TMS-IBA011412	IITA-TMS-MM990477
TMS13F1203P0014	IITA-TMS-IBA011412/IITA-TMS-MM990477	IITA-TMS-IBA011412	IITA-TMS-MM990477
TMS13F1203P0015	IITA-TMS-IBA011412/IITA-TMS-MM990477	IITA-TMS-IBA011412	IITA-TMS-MM990477
TMS13F1203P0016	IITA-TMS-IBA011412/IITA-TMS-MM990477	IITA-TMS-IBA011412	IITA-TMS-MM990477
TMS13F1203P0017	IITA-TMS-IBA011412/IITA-TMS-MM990477	IITA-TMS-IBA011412	IITA-TMS-MM990477
TMS13F1203P0018	IITA-TMS-IBA011412/IITA-TMS-MM990477	IITA-TMS-IBA011412	IITA-TMS-MM990477
TMS13F1203P0019	IITA-TMS-IBA011412/IITA-TMS-MM990477	IITA-TMS-IBA011412	IITA-TMS-MM990477
TMS13F1203P0020	IITA-TMS-IBA011412/IITA-TMS-MM990477	IITA-TMS-IBA011412	IITA-TMS-MM990477
TMS13F1203P0021	IITA-TMS-IBA011412/IITA-TMS-MM990477	IITA-TMS-IBA011412	IITA-TMS-MM990477
TMS13F1203P0022	IITA-TMS-IBA011412/IITA-TMS-MM990477	IITA-TMS-IBA011412	IITA-TMS-MM990477
TMS13F1203P0023	IITA-TMS-IBA011412/IITA-TMS-MM990477	IITA-TMS-IBA011412	IITA-TMS-MM990477
TMS13F1203P0024	IITA-TMS-IBA011412/IITA-TMS-MM990477	IITA-TMS-IBA011412	IITA-TMS-MM990477
TMS13F1203P0025	IITA-TMS-IBA011412/IITA-TMS-MM990477	IITA-TMS-IBA011412	IITA-TMS-MM990477
TMS13F1203P0026	IITA-TMS-IBA011412/IITA-TMS-MM990477	IITA-TMS-IBA011412	IITA-TMS-MM990477
TMS13F1203P0027	IITA-TMS-IBA011412/IITA-TMS-MM990477	IITA-TMS-IBA011412	IITA-TMS-MM990477
TMS13F1203P0028	IITA-TMS-IBA011412/IITA-TMS-MM990477	IITA-TMS-IBA011412	IITA-TMS-MM990477
TMS13F1203P0029	IITA-TMS-IBA011412/IITA-TMS-MM990477	IITA-TMS-IBA011412	IITA-TMS-MM990477
TMS13F1203P0030	IITA-TMS-IBA011412/IITA-TMS-MM990477	IITA-TMS-IBA011412	IITA-TMS-MM990477
TMS13F1203P0031	IITA-TMS-IBA011412/IITA-TMS-MM990477	IITA-TMS-IBA011412	IITA-TMS-MM990477
TMS13F1203P0032	IITA-TMS-IBA011412/IITA-TMS-MM990477	IITA-TMS-IBA011412	IITA-TMS-MM990477
TMS13F1203P0033	IITA-TMS-IBA011412/IITA-TMS-MM990477	IITA-TMS-IBA011412	IITA-TMS-MM990477
TMS13F1203P0034	IITA-TMS-IBA011412/IITA-TMS-MM990477	IITA-TMS-IBA011412	IITA-TMS-MM990477
TMS13F1203P0035	IITA-TMS-IBA011412/IITA-TMS-MM990477	IITA-TMS-IBA011412	IITA-TMS-MM990477
TMS13F1203P0036	IITA-TMS-IBA011412/IITA-TMS-MM990477	IITA-TMS-IBA011412	IITA-TMS-MM990477
TMS13F1203P0037	IITA-TMS-IBA011412/IITA-TMS-MM990477	IITA-TMS-IBA011412	IITA-TMS-MM990477
TMS13F1203P0038	IITA-TMS-IBA011412/IITA-TMS-MM990477	IITA-TMS-IBA011412	IITA-TMS-MM990477
TMS13F1203P0039	IITA-TMS-IBA011412/IITA-TMS-MM990477	IITA-TMS-IBA011412	IITA-TMS-MM990477
TMS13F1203P0040	IITA-TMS-IBA011412/IITA-TMS-MM990477	IITA-TMS-IBA011412	IITA-TMS-MM990477
TMS13F1203P0041	IITA-TMS-IBA011412/IITA-TMS-MM990477	IITA-TMS-IBA011412	IITA-TMS-MM990477
TMS13F1203P0042	IITA-TMS-IBA011412/IITA-TMS-MM990477	IITA-TMS-IBA011412	IITA-TMS-MM990477
TMS13F1203P0043	IITA-TMS-IBA011412/IITA-TMS-MM990477	IITA-TMS-IBA011412	IITA-TMS-MM990477
TMS13F1203P0044	IITA-TMS-IBA011412/IITA-TMS-MM990477	IITA-TMS-IBA011412	IITA-TMS-MM990477
TMS13F1203P0045	IITA-TMS-IBA011412/IITA-TMS-MM990477	IITA-TMS-IBA011412	IITA-TMS-MM990477
TMS13F1203P0047	IITA-TMS-IBA011412/IITA-TMS-MM990477	IITA-TMS-IBA011412	IITA-TMS-MM990477
TMS13F1203P0048	IITA-TMS-IBA011412/IITA-TMS-MM990477	IITA-TMS-IBA011412	IITA-TMS-MM990477
TMS13F1203P0049	IITA-TMS-IBA011412/IITA-TMS-MM990477	IITA-TMS-IBA011412	IITA-TMS-MM990477
TMS13F1203P0050	IITA-TMS-IBA011412/IITA-TMS-MM990477	IITA-TMS-IBA011412	IITA-TMS-MM990477
TMS13F1203P0051	IITA-TMS-IBA011412/IITA-TMS-MM990477	IITA-TMS-IBA011412	IITA-TMS-MM990477
TMS13F1203P0052	IITA-TMS-IBA011412/IITA-TMS-MM990477	IITA-TMS-IBA011412	IITA-TMS-MM990477
TMS13F1204P0001	IITA-TMS-IBA011412/IITA-TMS-IBA993073	IITA-TMS-IBA011412	IITA-TMS-IBA993073
TMS13F1204P0002	IITA-TMS-IBA011412/IITA-TMS-IBA993073	IITA-TMS-IBA011412	IITA-TMS-IBA993073
TMS13F1204P0003	IITA-TMS-IBA011412/IITA-TMS-IBA993073	IITA-TMS-IBA011412	IITA-TMS-IBA993073
TMS13F1204P0004	IITA-TMS-IBA011412/IITA-TMS-IBA993073	IITA-TMS-IBA011412	IITA-TMS-IBA993073
TMS13F1204P0005	IITA-TMS-IBA011412/IITA-TMS-IBA993073	IITA-TMS-IBA011412	IITA-TMS-IBA993073
TMS13F1204P0006	IITA-TMS-IBA011412/IITA-TMS-IBA993073	IITA-TMS-IBA011412	IITA-TMS-IBA993073
TMS13F1204P0007	IITA-TMS-IBA011412/IITA-TMS-IBA993073	IITA-TMS-IBA011412	IITA-TMS-IBA993073
TMS13F1204P0008	IITA-TMS-IBA011412/IITA-TMS-IBA993073	IITA-TMS-IBA011412	IITA-TMS-IBA993073
TMS13F1204P0009	IITA-TMS-IBA011412/IITA-TMS-IBA993073	IITA-TMS-IBA011412	IITA-TMS-IBA993073
TMS13F1204P0010	IITA-TMS-IBA011412/IITA-TMS-IBA993073	IITA-TMS-IBA011412	IITA-TMS-IBA993073
TMS13F1204P0011	IITA-TMS-IBA011412/IITA-TMS-IBA993073	IITA-TMS-IBA011412	IITA-TMS-IBA993073
TMS13F1204P0012	IITA-TMS-IBA011412/IITA-TMS-IBA993073	IITA-TMS-IBA011412	IITA-TMS-IBA993073
TMS13F1204P0013	IITA-TMS-IBA011412/IITA-TMS-IBA993073	IITA-TMS-IBA011412	IITA-TMS-IBA993073
TMS13F1204P0014	IITA-TMS-IBA011412/IITA-TMS-IBA993073	IITA-TMS-IBA011412	IITA-TMS-IBA993073
TMS13F1204P0015	IITA-TMS-IBA011412/IITA-TMS-IBA993073	IITA-TMS-IBA011412	IITA-TMS-IBA993073
TMS13F1204P0016	IITA-TMS-IBA011412/IITA-TMS-IBA993073	IITA-TMS-IBA011412	IITA-TMS-IBA993073
TMS13F1204P0017	IITA-TMS-IBA011412/IITA-TMS-IBA993073	IITA-TMS-IBA011412	IITA-TMS-IBA993073
TMS13F1204P0018	IITA-TMS-IBA011412/IITA-TMS-IBA993073	IITA-TMS-IBA011412	IITA-TMS-IBA993073
TMS13F1212P0001	IITA-TMS-IBA011412/IITA-TMS-IBA020129	IITA-TMS-IBA011412	IITA-TMS-IBA020129
TMS13F1212P0002	IITA-TMS-IBA011412/IITA-TMS-IBA020129	IITA-TMS-IBA011412	IITA-TMS-IBA020129
TMS13F1212P0003	IITA-TMS-IBA011412/IITA-TMS-IBA020129	IITA-TMS-IBA011412	IITA-TMS-IBA020129
TMS13F1212P0004	IITA-TMS-IBA011412/IITA-TMS-IBA020129	IITA-TMS-IBA011412	IITA-TMS-IBA020129
TMS13F1212P0005	IITA-TMS-IBA011412/IITA-TMS-IBA020129	IITA-TMS-IBA011412	IITA-TMS-IBA020129
TMS13F1212P0006	IITA-TMS-IBA011412/IITA-TMS-IBA020129	IITA-TMS-IBA011412	IITA-TMS-IBA020129
TMS13F1212P0007	IITA-TMS-IBA011412/IITA-TMS-IBA020129	IITA-TMS-IBA011412	IITA-TMS-IBA020129
TMS13F1212P0008	IITA-TMS-IBA011412/IITA-TMS-IBA020129	IITA-TMS-IBA011412	IITA-TMS-IBA020129
TMS13F1212P0009	IITA-TMS-IBA011412/IITA-TMS-IBA020129	IITA-TMS-IBA011412	IITA-TMS-IBA020129
TMS13F1212P0010	IITA-TMS-IBA011412/IITA-TMS-IBA020129	IITA-TMS-IBA011412	IITA-TMS-IBA020129
TMS13F1212P0011	IITA-TMS-IBA011412/IITA-TMS-IBA020129	IITA-TMS-IBA011412	IITA-TMS-IBA020129
TMS13F1212P0012	IITA-TMS-IBA011412/IITA-TMS-IBA020129	IITA-TMS-IBA011412	IITA-TMS-IBA020129
TMS13F1212P0013	IITA-TMS-IBA011412/IITA-TMS-IBA020129	IITA-TMS-IBA011412	IITA-TMS-IBA020129
TMS13F1212P0014	IITA-TMS-IBA011412/IITA-TMS-IBA020129	IITA-TMS-IBA011412	IITA-TMS-IBA020129
TMS13F1212P0015	IITA-TMS-IBA011412/IITA-TMS-IBA020129	IITA-TMS-IBA011412	IITA-TMS-IBA020129
TMS13F1212P0016	IITA-TMS-IBA011412/IITA-TMS-IBA020129	IITA-TMS-IBA011412	IITA-TMS-IBA020129
TMS13F1212P0017	IITA-TMS-IBA011412/IITA-TMS-IBA020129	IITA-TMS-IBA011412	IITA-TMS-IBA020129
TMS13F1212P0018	IITA-TMS-IBA011412/IITA-TMS-IBA020129	IITA-TMS-IBA011412	IITA-TMS-IBA020129
TMS13F1212P0019	IITA-TMS-IBA011412/IITA-TMS-IBA020129	IITA-TMS-IBA011412	IITA-TMS-IBA020129
TMS13F1212P0020	IITA-TMS-IBA011412/IITA-TMS-IBA020129	IITA-TMS-IBA011412	IITA-TMS-IBA020129
TMS13F1212P0021	IITA-TMS-IBA011412/IITA-TMS-IBA020129	IITA-TMS-IBA011412	IITA-TMS-IBA020129
TMS13F1212P0022	IITA-TMS-IBA011412/IITA-TMS-IBA020129	IITA-TMS-IBA011412	IITA-TMS-IBA020129
TMS13F1212P0023	IITA-TMS-IBA011412/IITA-TMS-IBA020129	IITA-TMS-IBA011412	IITA-TMS-IBA020129
TMS13F1212P0024	IITA-TMS-IBA011412/IITA-TMS-IBA020129	IITA-TMS-IBA011412	IITA-TMS-IBA020129
TMS13F1212P0025	IITA-TMS-IBA011412/IITA-TMS-IBA020129	IITA-TMS-IBA011412	IITA-TMS-IBA020129
TMS13F1212P0026	IITA-TMS-IBA011412/IITA-TMS-IBA020129	IITA-TMS-IBA011412	IITA-TMS-IBA020129
TMS13F1212P0027	IITA-TMS-IBA011412/IITA-TMS-IBA020129	IITA-TMS-IBA011412	IITA-TMS-IBA020129
TMS13F1212P0028	IITA-TMS-IBA011412/IITA-TMS-IBA020129	IITA-TMS-IBA011412	IITA-TMS-IBA020129
TMS13F1212P0029	IITA-TMS-IBA011412/IITA-TMS-IBA020129	IITA-TMS-IBA011412	IITA-TMS-IBA020129
TMS13F1212P0030	IITA-TMS-IBA011412/IITA-TMS-IBA020129	IITA-TMS-IBA011412	IITA-TMS-IBA020129
TMS13F1212P0031	IITA-TMS-IBA011412/IITA-TMS-IBA020129	IITA-TMS-IBA011412	IITA-TMS-IBA020129
TMS13F1212P0032	IITA-TMS-IBA011412/IITA-TMS-IBA020129	IITA-TMS-IBA011412	IITA-TMS-IBA020129
TMS13F1212P0033	IITA-TMS-IBA011412/IITA-TMS-IBA020129	IITA-TMS-IBA011412	IITA-TMS-IBA020129
TMS13F1212P0034	IITA-TMS-IBA011412/IITA-TMS-IBA020129	IITA-TMS-IBA011412	IITA-TMS-IBA020129
TMS13F1212P0035	IITA-TMS-IBA011412/IITA-TMS-IBA020129	IITA-TMS-IBA011412	IITA-TMS-IBA020129
TMS13F1212P0036	IITA-TMS-IBA011412/IITA-TMS-IBA020129	IITA-TMS-IBA011412	IITA-TMS-IBA020129
TMS13F1212P0037	IITA-TMS-IBA011412/IITA-TMS-IBA020129	IITA-TMS-IBA011412	IITA-TMS-IBA020129
TMS13F1212P0038	IITA-TMS-IBA011412/IITA-TMS-IBA020129	IITA-TMS-IBA011412	IITA-TMS-IBA020129
TMS13F1212P0039	IITA-TMS-IBA011412/IITA-TMS-IBA020129	IITA-TMS-IBA011412	IITA-TMS-IBA020129
TMS13F1212P0040	IITA-TMS-IBA011412/IITA-TMS-IBA020129	IITA-TMS-IBA011412	IITA-TMS-IBA020129
TMS13F1212P0041	IITA-TMS-IBA011412/IITA-TMS-IBA020129	IITA-TMS-IBA011412	IITA-TMS-IBA020129
TMS13F1212P0042	IITA-TMS-IBA011412/IITA-TMS-IBA020129	IITA-TMS-IBA011412	IITA-TMS-IBA020129
TMS13F1212P0043	IITA-TMS-IBA011412/IITA-TMS-IBA020129	IITA-TMS-IBA011412	IITA-TMS-IBA020129
TMS13F1212P0044	IITA-TMS-IBA011412/IITA-TMS-IBA020129	IITA-TMS-IBA011412	IITA-TMS-IBA020129
TMS13F1212P0045	IITA-TMS-IBA011412/IITA-TMS-IBA020129	IITA-TMS-IBA011412	IITA-TMS-IBA020129
TMS13F1212P0046	IITA-TMS-IBA011412/IITA-TMS-IBA020129	IITA-TMS-IBA011412	IITA-TMS-IBA020129
TMS13F1212P0047	IITA-TMS-IBA011412/IITA-TMS-IBA020129	IITA-TMS-IBA011412	IITA-TMS-IBA020129
TMS13F1212P0048	IITA-TMS-IBA011412/IITA-TMS-IBA020129	IITA-TMS-IBA011412	IITA-TMS-IBA020129
TMS13F1212P0049	IITA-TMS-IBA011412/IITA-TMS-IBA020129	IITA-TMS-IBA011412	IITA-TMS-IBA020129
TMS13F1212P0050	IITA-TMS-IBA011412/IITA-TMS-IBA020129	IITA-TMS-IBA011412	IITA-TMS-IBA020129
TMS13F1212P0051	IITA-TMS-IBA011412/IITA-TMS-IBA020129	IITA-TMS-IBA011412	IITA-TMS-IBA020129
TMS13F1212P0052	IITA-TMS-IBA011412/IITA-TMS-IBA020129	IITA-TMS-IBA011412	IITA-TMS-IBA020129
TMS13F1212P0053	IITA-TMS-IBA011412/IITA-TMS-IBA020129	IITA-TMS-IBA011412	IITA-TMS-IBA020129
TMS13F1212P0054	IITA-TMS-IBA011412/IITA-TMS-IBA020129	IITA-TMS-IBA011412	IITA-TMS-IBA020129
TMS13F1212P0055	IITA-TMS-IBA011412/IITA-TMS-IBA020129	IITA-TMS-IBA011412	IITA-TMS-IBA020129
TMS13F1212P0056	IITA-TMS-IBA011412/IITA-TMS-IBA020129	IITA-TMS-IBA011412	IITA-TMS-IBA020129
TMS13F1212P0057	IITA-TMS-IBA011412/IITA-TMS-IBA020129	IITA-TMS-IBA011412	IITA-TMS-IBA020129
TMS13F1212P0058	IITA-TMS-IBA011412/IITA-TMS-IBA020129	IITA-TMS-IBA011412	IITA-TMS-IBA020129
TMS13F1212P0059	IITA-TMS-IBA011412/IITA-TMS-IBA020129	IITA-TMS-IBA011412	IITA-TMS-IBA020129
TMS13F1212P0060	IITA-TMS-IBA011412/IITA-TMS-IBA020129	IITA-TMS-IBA011412	IITA-TMS-IBA020129
TMS13F1212P0061	IITA-TMS-IBA011412/IITA-TMS-IBA020129	IITA-TMS-IBA011412	IITA-TMS-IBA020129
TMS13F1212P0062	IITA-TMS-IBA011412/IITA-TMS-IBA020129	IITA-TMS-IBA011412	IITA-TMS-IBA020129
TMS13F1212P0063	IITA-TMS-IBA011412/IITA-TMS-IBA020129	IITA-TMS-IBA011412	IITA-TMS-IBA020129
TMS13F1212P0064	IITA-TMS-IBA011412/IITA-TMS-IBA020129	IITA-TMS-IBA011412	IITA-TMS-IBA020129
TMS13F1212P0065	IITA-TMS-IBA011412/IITA-TMS-IBA020129	IITA-TMS-IBA011412	IITA-TMS-IBA020129
TMS13F1212P0066	IITA-TMS-IBA011412/IITA-TMS-IBA020129	IITA-TMS-IBA011412	IITA-TMS-IBA020129
TMS13F1212P0067	IITA-TMS-IBA011412/IITA-TMS-IBA020129	IITA-TMS-IBA011412	IITA-TMS-IBA020129
TMS13F1212P0068	IITA-TMS-IBA011412/IITA-TMS-IBA020129	IITA-TMS-IBA011412	IITA-TMS-IBA020129
TMS13F1212P0069	IITA-TMS-IBA011412/IITA-TMS-IBA020129	IITA-TMS-IBA011412	IITA-TMS-IBA020129
TMS13F1212P0070	IITA-TMS-IBA011412/IITA-TMS-IBA020129	IITA-TMS-IBA011412	IITA-TMS-IBA020129
TMS13F1212P0071	IITA-TMS-IBA011412/IITA-TMS-IBA020129	IITA-TMS-IBA011412	IITA-TMS-IBA020129
TMS13F1212P0072	IITA-TMS-IBA011412/IITA-TMS-IBA020129	IITA-TMS-IBA011412	IITA-TMS-IBA020129
TMS13F1212P0073	IITA-TMS-IBA011412/IITA-TMS-IBA020129	IITA-TMS-IBA011412	IITA-TMS-IBA020129
TMS13F1212P0074	IITA-TMS-IBA011412/IITA-TMS-IBA020129	IITA-TMS-IBA011412	IITA-TMS-IBA020129
TMS13F1212P0075	IITA-TMS-IBA011412/IITA-TMS-IBA020129	IITA-TMS-IBA011412	IITA-TMS-IBA020129
TMS13F1212P0076	IITA-TMS-IBA011412/IITA-TMS-IBA020129	IITA-TMS-IBA011412	IITA-TMS-IBA020129
TMS13F1212P0077	IITA-TMS-IBA011412/IITA-TMS-IBA020129	IITA-TMS-IBA011412	IITA-TMS-IBA020129
TMS13F1212P0078	IITA-TMS-IBA011412/IITA-TMS-IBA020129	IITA-TMS-IBA011412	IITA-TMS-IBA020129
TMS13F1212P0079	IITA-TMS-IBA011412/IITA-TMS-IBA020129	IITA-TMS-IBA011412	IITA-TMS-IBA020129
TMS13F1212P0080	IITA-TMS-IBA011412/IITA-TMS-IBA020129	IITA-TMS-IBA011412	IITA-TMS-IBA020129
TMS13F1212P0081	IITA-TMS-IBA011412/IITA-TMS-IBA020129	IITA-TMS-IBA011412	IITA-TMS-IBA020129
TMS13F1212P0082	IITA-TMS-IBA011412/IITA-TMS-IBA020129	IITA-TMS-IBA011412	IITA-TMS-IBA020129
TMS13F1214P0001	IITA-TMS-IBA011412/IITA-TMS-IBA020233	IITA-TMS-IBA011412	IITA-TMS-IBA020233
TMS13F1214P0002	IITA-TMS-IBA011412/IITA-TMS-IBA020233	IITA-TMS-IBA011412	IITA-TMS-IBA020233
TMS13F1214P0003	IITA-TMS-IBA011412/IITA-TMS-IBA020233	IITA-TMS-IBA011412	IITA-TMS-IBA020233
TMS13F1214P0004	IITA-TMS-IBA011412/IITA-TMS-IBA020233	IITA-TMS-IBA011412	IITA-TMS-IBA020233
TMS13F1214P0005	IITA-TMS-IBA011412/IITA-TMS-IBA020233	IITA-TMS-IBA011412	IITA-TMS-IBA020233
TMS13F1214P0006	IITA-TMS-IBA011412/IITA-TMS-IBA020233	IITA-TMS-IBA011412	IITA-TMS-IBA020233
TMS13F1214P0007	IITA-TMS-IBA011412/IITA-TMS-IBA020233	IITA-TMS-IBA011412	IITA-TMS-IBA020233
TMS13F1214P0008	IITA-TMS-IBA011412/IITA-TMS-IBA020233	IITA-TMS-IBA011412	IITA-TMS-IBA020233
TMS13F1214P0009	IITA-TMS-IBA011412/IITA-TMS-IBA020233	IITA-TMS-IBA011412	IITA-TMS-IBA020233
TMS13F1214P0010	IITA-TMS-IBA011412/IITA-TMS-IBA020233	IITA-TMS-IBA011412	IITA-TMS-IBA020233
TMS13F1214P0011	IITA-TMS-IBA011412/IITA-TMS-IBA020233	IITA-TMS-IBA011412	IITA-TMS-IBA020233
TMS13F1214P0012	IITA-TMS-IBA011412/IITA-TMS-IBA020233	IITA-TMS-IBA011412	IITA-TMS-IBA020233
TMS13F1214P0013	IITA-TMS-IBA011412/IITA-TMS-IBA020233	IITA-TMS-IBA011412	IITA-TMS-IBA020233
TMS13F1214P0014	IITA-TMS-IBA011412/IITA-TMS-IBA020233	IITA-TMS-IBA011412	IITA-TMS-IBA020233
TMS13F1214P0015	IITA-TMS-IBA011412/IITA-TMS-IBA020233	IITA-TMS-IBA011412	IITA-TMS-IBA020233
TMS13F1214P0016	IITA-TMS-IBA011412/IITA-TMS-IBA020233	IITA-TMS-IBA011412	IITA-TMS-IBA020233
TMS13F1214P0017	IITA-TMS-IBA011412/IITA-TMS-IBA020233	IITA-TMS-IBA011412	IITA-TMS-IBA020233
TMS13F1214P0018	IITA-TMS-IBA011412/IITA-TMS-IBA020233	IITA-TMS-IBA011412	IITA-TMS-IBA020233
TMS13F1214P0019	IITA-TMS-IBA011412/IITA-TMS-IBA020233	IITA-TMS-IBA011412	IITA-TMS-IBA020233
TMS13F1214P0020	IITA-TMS-IBA011412/IITA-TMS-IBA020233	IITA-TMS-IBA011412	IITA-TMS-IBA020233
TMS13F1214P0021	IITA-TMS-IBA011412/IITA-TMS-IBA020233	IITA-TMS-IBA011412	IITA-TMS-IBA020233
TMS13F1214P0022	IITA-TMS-IBA011412/IITA-TMS-IBA020233	IITA-TMS-IBA011412	IITA-TMS-IBA020233
TMS13F1214P0023	IITA-TMS-IBA011412/IITA-TMS-IBA020233	IITA-TMS-IBA011412	IITA-TMS-IBA020233
TMS13F1214P0024	IITA-TMS-IBA011412/IITA-TMS-IBA020233	IITA-TMS-IBA011412	IITA-TMS-IBA020233
TMS13F1214P0025	IITA-TMS-IBA011412/IITA-TMS-IBA020233	IITA-TMS-IBA011412	IITA-TMS-IBA020233
TMS13F1214P0026	IITA-TMS-IBA011412/IITA-TMS-IBA020233	IITA-TMS-IBA011412	IITA-TMS-IBA020233
TMS13F1214P0027	IITA-TMS-IBA011412/IITA-TMS-IBA020233	IITA-TMS-IBA011412	IITA-TMS-IBA020233
TMS13F1214P0028	IITA-TMS-IBA011412/IITA-TMS-IBA020233	IITA-TMS-IBA011412	IITA-TMS-IBA020233
TMS13F1214P0029	IITA-TMS-IBA011412/IITA-TMS-IBA020233	IITA-TMS-IBA011412	IITA-TMS-IBA020233
TMS13F1214P0030	IITA-TMS-IBA011412/IITA-TMS-IBA020233	IITA-TMS-IBA011412	IITA-TMS-IBA020233
TMS13F1214P0031	IITA-TMS-IBA011412/IITA-TMS-IBA020233	IITA-TMS-IBA011412	IITA-TMS-IBA020233
TMS13F1214P0032	IITA-TMS-IBA011412/IITA-TMS-IBA020233	IITA-TMS-IBA011412	IITA-TMS-IBA020233
TMS13F1214P0033	IITA-TMS-IBA011412/IITA-TMS-IBA020233	IITA-TMS-IBA011412	IITA-TMS-IBA020233
TMS13F1214P0034	IITA-TMS-IBA011412/IITA-TMS-IBA020233	IITA-TMS-IBA011412	IITA-TMS-IBA020233
TMS13F1214P0035	IITA-TMS-IBA011412/IITA-TMS-IBA020233	IITA-TMS-IBA011412	IITA-TMS-IBA020233
TMS13F1214P0036	IITA-TMS-IBA011412/IITA-TMS-IBA020233	IITA-TMS-IBA011412	IITA-TMS-IBA020233
TMS13F1214P0037	IITA-TMS-IBA011412/IITA-TMS-IBA020233	IITA-TMS-IBA011412	IITA-TMS-IBA020233
TMS13F1214P0038	IITA-TMS-IBA011412/IITA-TMS-IBA020233	IITA-TMS-IBA011412	IITA-TMS-IBA020233
TMS13F1216P0001	IITA-TMS-IBA011412/IITA-TMS-IBA020540	IITA-TMS-IBA011412	IITA-TMS-IBA020540
TMS13F1216P0002	IITA-TMS-IBA011412/IITA-TMS-IBA020540	IITA-TMS-IBA011412	IITA-TMS-IBA020540
TMS13F1216P0003	IITA-TMS-IBA011412/IITA-TMS-IBA020540	IITA-TMS-IBA011412	IITA-TMS-IBA020540
TMS13F1216P0004	IITA-TMS-IBA011412/IITA-TMS-IBA020540	IITA-TMS-IBA011412	IITA-TMS-IBA020540
TMS13F1216P0005	IITA-TMS-IBA011412/IITA-TMS-IBA020540	IITA-TMS-IBA011412	IITA-TMS-IBA020540
TMS13F1216P0006	IITA-TMS-IBA011412/IITA-TMS-IBA020540	IITA-TMS-IBA011412	IITA-TMS-IBA020540
TMS13F1216P0007	IITA-TMS-IBA011412/IITA-TMS-IBA020540	IITA-TMS-IBA011412	IITA-TMS-IBA020540
TMS13F1216P0008	IITA-TMS-IBA011412/IITA-TMS-IBA020540	IITA-TMS-IBA011412	IITA-TMS-IBA020540
TMS13F1216P0009	IITA-TMS-IBA011412/IITA-TMS-IBA020540	IITA-TMS-IBA011412	IITA-TMS-IBA020540
TMS13F1216P0010	IITA-TMS-IBA011412/IITA-TMS-IBA020540	IITA-TMS-IBA011412	IITA-TMS-IBA020540
TMS13F1216P0011	IITA-TMS-IBA011412/IITA-TMS-IBA020540	IITA-TMS-IBA011412	IITA-TMS-IBA020540
TMS13F1216P0012	IITA-TMS-IBA011412/IITA-TMS-IBA020540	IITA-TMS-IBA011412	IITA-TMS-IBA020540
TMS13F1216P0013	IITA-TMS-IBA011412/IITA-TMS-IBA020540	IITA-TMS-IBA011412	IITA-TMS-IBA020540
TMS13F1216P0014	IITA-TMS-IBA011412/IITA-TMS-IBA020540	IITA-TMS-IBA011412	IITA-TMS-IBA020540
TMS13F1216P0015	IITA-TMS-IBA011412/IITA-TMS-IBA020540	IITA-TMS-IBA011412	IITA-TMS-IBA020540
TMS13F1216P0016	IITA-TMS-IBA011412/IITA-TMS-IBA020540	IITA-TMS-IBA011412	IITA-TMS-IBA020540
TMS13F1216P0017	IITA-TMS-IBA011412/IITA-TMS-IBA020540	IITA-TMS-IBA011412	IITA-TMS-IBA020540
TMS13F1216P0018	IITA-TMS-IBA011412/IITA-TMS-IBA020540	IITA-TMS-IBA011412	IITA-TMS-IBA020540
TMS13F1216P0019	IITA-TMS-IBA011412/IITA-TMS-IBA020540	IITA-TMS-IBA011412	IITA-TMS-IBA020540
TMS13F1216P0020	IITA-TMS-IBA011412/IITA-TMS-IBA020540	IITA-TMS-IBA011412	IITA-TMS-IBA020540
TMS13F1216P0021	IITA-TMS-IBA011412/IITA-TMS-IBA020540	IITA-TMS-IBA011412	IITA-TMS-IBA020540
TMS13F1216P0022	IITA-TMS-IBA011412/IITA-TMS-IBA020540	IITA-TMS-IBA011412	IITA-TMS-IBA020540
TMS13F1216P0023	IITA-TMS-IBA011412/IITA-TMS-IBA020540	IITA-TMS-IBA011412	IITA-TMS-IBA020540
TMS13F1216P0024	IITA-TMS-IBA011412/IITA-TMS-IBA020540	IITA-TMS-IBA011412	IITA-TMS-IBA020540
TMS13F1216P0025	IITA-TMS-IBA011412/IITA-TMS-IBA020540	IITA-TMS-IBA011412	IITA-TMS-IBA020540
TMS13F1216P0026	IITA-TMS-IBA011412/IITA-TMS-IBA020540	IITA-TMS-IBA011412	IITA-TMS-IBA020540
TMS13F1216P0027	IITA-TMS-IBA011412/IITA-TMS-IBA020540	IITA-TMS-IBA011412	IITA-TMS-IBA020540
TMS13F1216P0028	IITA-TMS-IBA011412/IITA-TMS-IBA020540	IITA-TMS-IBA011412	IITA-TMS-IBA020540
TMS13F1216P0029	IITA-TMS-IBA011412/IITA-TMS-IBA020540	IITA-TMS-IBA011412	IITA-TMS-IBA020540
TMS13F1221P0001	IITA-TMS-IBA011412/IITA-TMS-IBA070425	IITA-TMS-IBA011412	IITA-TMS-IBA070425
TMS13F1221P0002	IITA-TMS-IBA011412/IITA-TMS-IBA070425	IITA-TMS-IBA011412	IITA-TMS-IBA070425
TMS13F1221P0003	IITA-TMS-IBA011412/IITA-TMS-IBA070425	IITA-TMS-IBA011412	IITA-TMS-IBA070425
TMS13F1221P0004	IITA-TMS-IBA011412/IITA-TMS-IBA070425	IITA-TMS-IBA011412	IITA-TMS-IBA070425
TMS13F1221P0005	IITA-TMS-IBA011412/IITA-TMS-IBA070425	IITA-TMS-IBA011412	IITA-TMS-IBA070425
TMS13F1221P0006	IITA-TMS-IBA011412/IITA-TMS-IBA070425	IITA-TMS-IBA011412	IITA-TMS-IBA070425
TMS13F1221P0007	IITA-TMS-IBA011412/IITA-TMS-IBA070425	IITA-TMS-IBA011412	IITA-TMS-IBA070425
TMS13F1221P0008	IITA-TMS-IBA011412/IITA-TMS-IBA070425	IITA-TMS-IBA011412	IITA-TMS-IBA070425
TMS13F1221P0009	IITA-TMS-IBA011412/IITA-TMS-IBA070425	IITA-TMS-IBA011412	IITA-TMS-IBA070425
TMS13F1221P0010	IITA-TMS-IBA011412/IITA-TMS-IBA070425	IITA-TMS-IBA011412	IITA-TMS-IBA070425
TMS13F1221P0011	IITA-TMS-IBA011412/IITA-TMS-IBA070425	IITA-TMS-IBA011412	IITA-TMS-IBA070425
TMS13F1221P0012	IITA-TMS-IBA011412/IITA-TMS-IBA070425	IITA-TMS-IBA011412	IITA-TMS-IBA070425
TMS13F1223P0001	IITA-TMS-IBA011412/IITA-TMS-IBA071313	IITA-TMS-IBA011412	IITA-TMS-IBA071313
TMS13F1223P0002	IITA-TMS-IBA011412/IITA-TMS-IBA071313	IITA-TMS-IBA011412	IITA-TMS-IBA071313
TMS13F1223P0003	IITA-TMS-IBA011412/IITA-TMS-IBA071313	IITA-TMS-IBA011412	IITA-TMS-IBA071313
TMS13F1223P0004	IITA-TMS-IBA011412/IITA-TMS-IBA071313	IITA-TMS-IBA011412	IITA-TMS-IBA071313
TMS13F1223P0005	IITA-TMS-IBA011412/IITA-TMS-IBA071313	IITA-TMS-IBA011412	IITA-TMS-IBA071313
TMS13F1223P0006	IITA-TMS-IBA011412/IITA-TMS-IBA071313	IITA-TMS-IBA011412	IITA-TMS-IBA071313
TMS13F1223P0007	IITA-TMS-IBA011412/IITA-TMS-IBA071313	IITA-TMS-IBA011412	IITA-TMS-IBA071313
TMS13F1223P0008	IITA-TMS-IBA011412/IITA-TMS-IBA071313	IITA-TMS-IBA011412	IITA-TMS-IBA071313
TMS13F1223P0009	IITA-TMS-IBA011412/IITA-TMS-IBA071313	IITA-TMS-IBA011412	IITA-TMS-IBA071313
TMS13F1223P0010	IITA-TMS-IBA011412/IITA-TMS-IBA071313	IITA-TMS-IBA011412	IITA-TMS-IBA071313
TMS13F1223P0011	IITA-TMS-IBA011412/IITA-TMS-IBA071313	IITA-TMS-IBA011412	IITA-TMS-IBA071313
TMS13F1223P0012	IITA-TMS-IBA011412/IITA-TMS-IBA071313	IITA-TMS-IBA011412	IITA-TMS-IBA071313
TMS13F1223P0013	IITA-TMS-IBA011412/IITA-TMS-IBA071313	IITA-TMS-IBA011412	IITA-TMS-IBA071313
TMS13F1223P0014	IITA-TMS-IBA011412/IITA-TMS-IBA071313	IITA-TMS-IBA011412	IITA-TMS-IBA071313
TMS13F1223P0015	IITA-TMS-IBA011412/IITA-TMS-IBA071313	IITA-TMS-IBA011412	IITA-TMS-IBA071313
TMS13F1223P0016	IITA-TMS-IBA011412/IITA-TMS-IBA071313	IITA-TMS-IBA011412	IITA-TMS-IBA071313
TMS13F1223P0017	IITA-TMS-IBA011412/IITA-TMS-IBA071313	IITA-TMS-IBA011412	IITA-TMS-IBA071313
TMS13F1223P0018	IITA-TMS-IBA011412/IITA-TMS-IBA071313	IITA-TMS-IBA011412	IITA-TMS-IBA071313
TMS13F1223P0019	IITA-TMS-IBA011412/IITA-TMS-IBA071313	IITA-TMS-IBA011412	IITA-TMS-IBA071313
TMS13F1223P0020	IITA-TMS-IBA011412/IITA-TMS-IBA071313	IITA-TMS-IBA011412	IITA-TMS-IBA071313
TMS13F1223P0021	IITA-TMS-IBA011412/IITA-TMS-IBA071313	IITA-TMS-IBA011412	IITA-TMS-IBA071313
TMS13F1223P0022	IITA-TMS-IBA011412/IITA-TMS-IBA071313	IITA-TMS-IBA011412	IITA-TMS-IBA071313
TMS13F1223P0023	IITA-TMS-IBA011412/IITA-TMS-IBA071313	IITA-TMS-IBA011412	IITA-TMS-IBA071313
TMS13F1223P0024	IITA-TMS-IBA011412/IITA-TMS-IBA071313	IITA-TMS-IBA011412	IITA-TMS-IBA071313
TMS13F1223P0025	IITA-TMS-IBA011412/IITA-TMS-IBA071313	IITA-TMS-IBA011412	IITA-TMS-IBA071313
TMS13F1223P0026	IITA-TMS-IBA011412/IITA-TMS-IBA071313	IITA-TMS-IBA011412	IITA-TMS-IBA071313
TMS13F1223P0027	IITA-TMS-IBA011412/IITA-TMS-IBA071313	IITA-TMS-IBA011412	IITA-TMS-IBA071313
TMS13F1223P0028	IITA-TMS-IBA011412/IITA-TMS-IBA071313	IITA-TMS-IBA011412	IITA-TMS-IBA071313
TMS13F1223P0030	IITA-TMS-IBA011412/IITA-TMS-IBA071313	IITA-TMS-IBA011412	IITA-TMS-IBA071313
TMS13F1223P0031	IITA-TMS-IBA011412/IITA-TMS-IBA071313	IITA-TMS-IBA011412	IITA-TMS-IBA071313
TMS13F1223P0033	IITA-TMS-IBA011412/IITA-TMS-IBA071313	IITA-TMS-IBA011412	IITA-TMS-IBA071313
TMS13F1223P0034	IITA-TMS-IBA011412/IITA-TMS-IBA071313	IITA-TMS-IBA011412	IITA-TMS-IBA071313
TMS13F1223P0035	IITA-TMS-IBA011412/IITA-TMS-IBA071313	IITA-TMS-IBA011412	IITA-TMS-IBA071313
TMS13F1223P0036	IITA-TMS-IBA011412/IITA-TMS-IBA071313	IITA-TMS-IBA011412	IITA-TMS-IBA071313
TMS13F1223P0037	IITA-TMS-IBA011412/IITA-TMS-IBA071313	IITA-TMS-IBA011412	IITA-TMS-IBA071313
TMS13F1223P0038	IITA-TMS-IBA011412/IITA-TMS-IBA071313	IITA-TMS-IBA011412	IITA-TMS-IBA071313
TMS13F1223P0039	IITA-TMS-IBA011412/IITA-TMS-IBA071313	IITA-TMS-IBA011412	IITA-TMS-IBA071313
TMS13F1223P0040	IITA-TMS-IBA011412/IITA-TMS-IBA071313	IITA-TMS-IBA011412	IITA-TMS-IBA071313
TMS13F1223P0041	IITA-TMS-IBA011412/IITA-TMS-IBA071313	IITA-TMS-IBA011412	IITA-TMS-IBA071313
TMS13F1223P0042	IITA-TMS-IBA011412/IITA-TMS-IBA071313	IITA-TMS-IBA011412	IITA-TMS-IBA071313
TMS13F1232P0001	IITA-TMS-BAD9200061/IITA-TMS-IBA920429	IITA-TMS-BAD9200061	IITA-TMS-IBA920429
TMS13F1232P0002	IITA-TMS-BAD9200061/IITA-TMS-IBA920429	IITA-TMS-BAD9200061	IITA-TMS-IBA920429
TMS13F1232P0003	IITA-TMS-BAD9200061/IITA-TMS-IBA920429	IITA-TMS-BAD9200061	IITA-TMS-IBA920429
TMS13F1232P0004	IITA-TMS-BAD9200061/IITA-TMS-IBA920429	IITA-TMS-BAD9200061	IITA-TMS-IBA920429
TMS13F1232P0005	IITA-TMS-BAD9200061/IITA-TMS-IBA920429	IITA-TMS-BAD9200061	IITA-TMS-IBA920429
TMS13F1232P0006	IITA-TMS-BAD9200061/IITA-TMS-IBA920429	IITA-TMS-BAD9200061	IITA-TMS-IBA920429
TMS13F1232P0007	IITA-TMS-BAD9200061/IITA-TMS-IBA920429	IITA-TMS-BAD9200061	IITA-TMS-IBA920429
TMS13F1232P0008	IITA-TMS-BAD9200061/IITA-TMS-IBA920429	IITA-TMS-BAD9200061	IITA-TMS-IBA920429
TMS13F1232P0009	IITA-TMS-BAD9200061/IITA-TMS-IBA920429	IITA-TMS-BAD9200061	IITA-TMS-IBA920429
TMS13F1232P0010	IITA-TMS-BAD9200061/IITA-TMS-IBA920429	IITA-TMS-BAD9200061	IITA-TMS-IBA920429
TMS13F1232P0011	IITA-TMS-BAD9200061/IITA-TMS-IBA920429	IITA-TMS-BAD9200061	IITA-TMS-IBA920429
TMS13F1232P0012	IITA-TMS-BAD9200061/IITA-TMS-IBA920429	IITA-TMS-BAD9200061	IITA-TMS-IBA920429
TMS13F1232P0013	IITA-TMS-BAD9200061/IITA-TMS-IBA920429	IITA-TMS-BAD9200061	IITA-TMS-IBA920429
TMS13F1232P0014	IITA-TMS-BAD9200061/IITA-TMS-IBA920429	IITA-TMS-BAD9200061	IITA-TMS-IBA920429
TMS13F1232P0015	IITA-TMS-BAD9200061/IITA-TMS-IBA920429	IITA-TMS-BAD9200061	IITA-TMS-IBA920429
TMS13F1241P0001	IITA-TMS-BAD9200068/IITA-TMS-IBA940006	IITA-TMS-BAD9200068	IITA-TMS-IBA940006
TMS13F1241P0002	IITA-TMS-BAD9200068/IITA-TMS-IBA940006	IITA-TMS-BAD9200068	IITA-TMS-IBA940006
TMS13F1241P0003	IITA-TMS-BAD9200068/IITA-TMS-IBA940006	IITA-TMS-BAD9200068	IITA-TMS-IBA940006
TMS13F1241P0004	IITA-TMS-BAD9200068/IITA-TMS-IBA940006	IITA-TMS-BAD9200068	IITA-TMS-IBA940006
TMS13F1241P0005	IITA-TMS-BAD9200068/IITA-TMS-IBA940006	IITA-TMS-BAD9200068	IITA-TMS-IBA940006
TMS13F1241P0006	IITA-TMS-BAD9200068/IITA-TMS-IBA940006	IITA-TMS-BAD9200068	IITA-TMS-IBA940006
TMS13F1241P0007	IITA-TMS-BAD9200068/IITA-TMS-IBA940006	IITA-TMS-BAD9200068	IITA-TMS-IBA940006
TMS13F1241P0008	IITA-TMS-BAD9200068/IITA-TMS-IBA940006	IITA-TMS-BAD9200068	IITA-TMS-IBA940006
TMS13F1241P0009	IITA-TMS-BAD9200068/IITA-TMS-IBA940006	IITA-TMS-BAD9200068	IITA-TMS-IBA940006
TMS13F1241P0010	IITA-TMS-BAD9200068/IITA-TMS-IBA940006	IITA-TMS-BAD9200068	IITA-TMS-IBA940006
TMS13F1241P0012	IITA-TMS-BAD9200068/IITA-TMS-IBA940006	IITA-TMS-BAD9200068	IITA-TMS-IBA940006
TMS13F1241P0013	IITA-TMS-BAD9200068/IITA-TMS-IBA940006	IITA-TMS-BAD9200068	IITA-TMS-IBA940006
TMS13F1241P0014	IITA-TMS-BAD9200068/IITA-TMS-IBA940006	IITA-TMS-BAD9200068	IITA-TMS-IBA940006
TMS13F1241P0015	IITA-TMS-BAD9200068/IITA-TMS-IBA940006	IITA-TMS-BAD9200068	IITA-TMS-IBA940006
TMS13F1241P0016	IITA-TMS-BAD9200068/IITA-TMS-IBA940006	IITA-TMS-BAD9200068	IITA-TMS-IBA940006
TMS13F1241P0017	IITA-TMS-BAD9200068/IITA-TMS-IBA940006	IITA-TMS-BAD9200068	IITA-TMS-IBA940006
TMS13F1241P0018	IITA-TMS-BAD9200068/IITA-TMS-IBA940006	IITA-TMS-BAD9200068	IITA-TMS-IBA940006
TMS13F1241P0019	IITA-TMS-BAD9200068/IITA-TMS-IBA940006	IITA-TMS-BAD9200068	IITA-TMS-IBA940006
TMS13F1241P0020	IITA-TMS-BAD9200068/IITA-TMS-IBA940006	IITA-TMS-BAD9200068	IITA-TMS-IBA940006
TMS13F1241P0021	IITA-TMS-BAD9200068/IITA-TMS-IBA940006	IITA-TMS-BAD9200068	IITA-TMS-IBA940006
TMS13F1241P0022	IITA-TMS-BAD9200068/IITA-TMS-IBA940006	IITA-TMS-BAD9200068	IITA-TMS-IBA940006
TMS13F1241P0023	IITA-TMS-BAD9200068/IITA-TMS-IBA940006	IITA-TMS-BAD9200068	IITA-TMS-IBA940006
TMS13F1241P0024	IITA-TMS-BAD9200068/IITA-TMS-IBA940006	IITA-TMS-BAD9200068	IITA-TMS-IBA940006
TMS13F1241P0025	IITA-TMS-BAD9200068/IITA-TMS-IBA940006	IITA-TMS-BAD9200068	IITA-TMS-IBA940006
TMS13F1241P0026	IITA-TMS-BAD9200068/IITA-TMS-IBA940006	IITA-TMS-BAD9200068	IITA-TMS-IBA940006
TMS13F1241P0027	IITA-TMS-BAD9200068/IITA-TMS-IBA940006	IITA-TMS-BAD9200068	IITA-TMS-IBA940006
TMS13F1244P0001	IITA-TMS-BAD9200068/IITA-TMS-IBA972205	IITA-TMS-BAD9200068	IITA-TMS-IBA972205
TMS13F1244P0002	IITA-TMS-BAD9200068/IITA-TMS-IBA972205	IITA-TMS-BAD9200068	IITA-TMS-IBA972205
TMS13F1244P0003	IITA-TMS-BAD9200068/IITA-TMS-IBA972205	IITA-TMS-BAD9200068	IITA-TMS-IBA972205
TMS13F1244P0004	IITA-TMS-BAD9200068/IITA-TMS-IBA972205	IITA-TMS-BAD9200068	IITA-TMS-IBA972205
TMS13F1244P0005	IITA-TMS-BAD9200068/IITA-TMS-IBA972205	IITA-TMS-BAD9200068	IITA-TMS-IBA972205
TMS13F1244P0006	IITA-TMS-BAD9200068/IITA-TMS-IBA972205	IITA-TMS-BAD9200068	IITA-TMS-IBA972205
TMS13F1244P0007	IITA-TMS-BAD9200068/IITA-TMS-IBA972205	IITA-TMS-BAD9200068	IITA-TMS-IBA972205
TMS13F1244P0008	IITA-TMS-BAD9200068/IITA-TMS-IBA972205	IITA-TMS-BAD9200068	IITA-TMS-IBA972205
TMS13F1244P0009	IITA-TMS-BAD9200068/IITA-TMS-IBA972205	IITA-TMS-BAD9200068	IITA-TMS-IBA972205
TMS13F1244P0010	IITA-TMS-BAD9200068/IITA-TMS-IBA972205	IITA-TMS-BAD9200068	IITA-TMS-IBA972205
TMS13F1244P0011	IITA-TMS-BAD9200068/IITA-TMS-IBA972205	IITA-TMS-BAD9200068	IITA-TMS-IBA972205
TMS13F1244P0012	IITA-TMS-BAD9200068/IITA-TMS-IBA972205	IITA-TMS-BAD9200068	IITA-TMS-IBA972205
TMS13F1244P0013	IITA-TMS-BAD9200068/IITA-TMS-IBA972205	IITA-TMS-BAD9200068	IITA-TMS-IBA972205
TMS13F1244P0014	IITA-TMS-BAD9200068/IITA-TMS-IBA972205	IITA-TMS-BAD9200068	IITA-TMS-IBA972205
TMS13F1245P0001	IITA-TMS-BAD9200068/IITA-TMS-IBA000211	IITA-TMS-BAD9200068	IITA-TMS-IBA000211
TMS13F1245P0002	IITA-TMS-BAD9200068/IITA-TMS-IBA000211	IITA-TMS-BAD9200068	IITA-TMS-IBA000211
TMS13F1245P0003	IITA-TMS-BAD9200068/IITA-TMS-IBA000211	IITA-TMS-BAD9200068	IITA-TMS-IBA000211
TMS13F1245P0004	IITA-TMS-BAD9200068/IITA-TMS-IBA000211	IITA-TMS-BAD9200068	IITA-TMS-IBA000211
TMS13F1245P0005	IITA-TMS-BAD9200068/IITA-TMS-IBA000211	IITA-TMS-BAD9200068	IITA-TMS-IBA000211
TMS13F1245P0006	IITA-TMS-BAD9200068/IITA-TMS-IBA000211	IITA-TMS-BAD9200068	IITA-TMS-IBA000211
TMS13F1245P0007	IITA-TMS-BAD9200068/IITA-TMS-IBA000211	IITA-TMS-BAD9200068	IITA-TMS-IBA000211
TMS13F1245P0008	IITA-TMS-BAD9200068/IITA-TMS-IBA000211	IITA-TMS-BAD9200068	IITA-TMS-IBA000211
TMS13F1245P0009	IITA-TMS-BAD9200068/IITA-TMS-IBA000211	IITA-TMS-BAD9200068	IITA-TMS-IBA000211
TMS13F1245P0010	IITA-TMS-BAD9200068/IITA-TMS-IBA000211	IITA-TMS-BAD9200068	IITA-TMS-IBA000211
TMS13F1245P0011	IITA-TMS-BAD9200068/IITA-TMS-IBA000211	IITA-TMS-BAD9200068	IITA-TMS-IBA000211
TMS13F1245P0013	IITA-TMS-BAD9200068/IITA-TMS-IBA000211	IITA-TMS-BAD9200068	IITA-TMS-IBA000211
TMS13F1245P0014	IITA-TMS-BAD9200068/IITA-TMS-IBA000211	IITA-TMS-BAD9200068	IITA-TMS-IBA000211
TMS13F1245P0015	IITA-TMS-BAD9200068/IITA-TMS-IBA000211	IITA-TMS-BAD9200068	IITA-TMS-IBA000211
TMS13F1245P0016	IITA-TMS-BAD9200068/IITA-TMS-IBA000211	IITA-TMS-BAD9200068	IITA-TMS-IBA000211
TMS13F1245P0017	IITA-TMS-BAD9200068/IITA-TMS-IBA000211	IITA-TMS-BAD9200068	IITA-TMS-IBA000211
TMS13F1245P0018	IITA-TMS-BAD9200068/IITA-TMS-IBA000211	IITA-TMS-BAD9200068	IITA-TMS-IBA000211
TMS13F1245P0019	IITA-TMS-BAD9200068/IITA-TMS-IBA000211	IITA-TMS-BAD9200068	IITA-TMS-IBA000211
TMS13F1253P0001	IITA-TMS-IBA930134/IITA-TMS-IBA920429	IITA-TMS-IBA930134	IITA-TMS-IBA920429
TMS13F1253P0002	IITA-TMS-IBA930134/IITA-TMS-IBA920429	IITA-TMS-IBA930134	IITA-TMS-IBA920429
TMS13F1253P0003	IITA-TMS-IBA930134/IITA-TMS-IBA920429	IITA-TMS-IBA930134	IITA-TMS-IBA920429
TMS13F1253P0004	IITA-TMS-IBA930134/IITA-TMS-IBA920429	IITA-TMS-IBA930134	IITA-TMS-IBA920429
TMS13F1253P0005	IITA-TMS-IBA930134/IITA-TMS-IBA920429	IITA-TMS-IBA930134	IITA-TMS-IBA920429
TMS13F1253P0006	IITA-TMS-IBA930134/IITA-TMS-IBA920429	IITA-TMS-IBA930134	IITA-TMS-IBA920429
TMS13F1253P0007	IITA-TMS-IBA930134/IITA-TMS-IBA920429	IITA-TMS-IBA930134	IITA-TMS-IBA920429
TMS13F1253P0008	IITA-TMS-IBA930134/IITA-TMS-IBA920429	IITA-TMS-IBA930134	IITA-TMS-IBA920429
TMS13F1253P0009	IITA-TMS-IBA930134/IITA-TMS-IBA920429	IITA-TMS-IBA930134	IITA-TMS-IBA920429
TMS13F1253P0010	IITA-TMS-IBA930134/IITA-TMS-IBA920429	IITA-TMS-IBA930134	IITA-TMS-IBA920429
TMS13F1253P0011	IITA-TMS-IBA930134/IITA-TMS-IBA920429	IITA-TMS-IBA930134	IITA-TMS-IBA920429
TMS13F1254P0001	IITA-TMS-IBA930134/IITA-TMS-IBA000211	IITA-TMS-IBA930134	IITA-TMS-IBA000211
TMS13F1254P0002	IITA-TMS-IBA930134/IITA-TMS-IBA000211	IITA-TMS-IBA930134	IITA-TMS-IBA000211
TMS13F1254P0003	IITA-TMS-IBA930134/IITA-TMS-IBA000211	IITA-TMS-IBA930134	IITA-TMS-IBA000211
TMS13F1254P0004	IITA-TMS-IBA930134/IITA-TMS-IBA000211	IITA-TMS-IBA930134	IITA-TMS-IBA000211
TMS13F1254P0005	IITA-TMS-IBA930134/IITA-TMS-IBA000211	IITA-TMS-IBA930134	IITA-TMS-IBA000211
TMS13F1254P0006	IITA-TMS-IBA930134/IITA-TMS-IBA000211	IITA-TMS-IBA930134	IITA-TMS-IBA000211
TMS13F1254P0007	IITA-TMS-IBA930134/IITA-TMS-IBA000211	IITA-TMS-IBA930134	IITA-TMS-IBA000211
TMS13F1254P0008	IITA-TMS-IBA930134/IITA-TMS-IBA000211	IITA-TMS-IBA930134	IITA-TMS-IBA000211
TMS13F1254P0009	IITA-TMS-IBA930134/IITA-TMS-IBA000211	IITA-TMS-IBA930134	IITA-TMS-IBA000211
TMS13F1254P0010	IITA-TMS-IBA930134/IITA-TMS-IBA000211	IITA-TMS-IBA930134	IITA-TMS-IBA000211
TMS13F1254P0011	IITA-TMS-IBA930134/IITA-TMS-IBA000211	IITA-TMS-IBA930134	IITA-TMS-IBA000211
TMS13F1254P0012	IITA-TMS-IBA930134/IITA-TMS-IBA000211	IITA-TMS-IBA930134	IITA-TMS-IBA000211
TMS13F1254P0013	IITA-TMS-IBA930134/IITA-TMS-IBA000211	IITA-TMS-IBA930134	IITA-TMS-IBA000211
TMS13F1254P0014	IITA-TMS-IBA930134/IITA-TMS-IBA000211	IITA-TMS-IBA930134	IITA-TMS-IBA000211
TMS13F1254P0015	IITA-TMS-IBA930134/IITA-TMS-IBA000211	IITA-TMS-IBA930134	IITA-TMS-IBA000211
TMS13F1260P0001	IITA-TMS-IBA960409/IITA-TMS-IBA010903	IITA-TMS-IBA960409	IITA-TMS-IBA010903
TMS13F1260P0002	IITA-TMS-IBA960409/IITA-TMS-IBA010903	IITA-TMS-IBA960409	IITA-TMS-IBA010903
TMS13F1260P0003	IITA-TMS-IBA960409/IITA-TMS-IBA010903	IITA-TMS-IBA960409	IITA-TMS-IBA010903
TMS13F1260P0004	IITA-TMS-IBA960409/IITA-TMS-IBA010903	IITA-TMS-IBA960409	IITA-TMS-IBA010903
TMS13F1260P0005	IITA-TMS-IBA960409/IITA-TMS-IBA010903	IITA-TMS-IBA960409	IITA-TMS-IBA010903
TMS13F1260P0006	IITA-TMS-IBA960409/IITA-TMS-IBA010903	IITA-TMS-IBA960409	IITA-TMS-IBA010903
TMS13F1260P0007	IITA-TMS-IBA960409/IITA-TMS-IBA010903	IITA-TMS-IBA960409	IITA-TMS-IBA010903
TMS13F1260P0008	IITA-TMS-IBA960409/IITA-TMS-IBA010903	IITA-TMS-IBA960409	IITA-TMS-IBA010903
TMS13F1260P0009	IITA-TMS-IBA960409/IITA-TMS-IBA010903	IITA-TMS-IBA960409	IITA-TMS-IBA010903
TMS13F1260P0010	IITA-TMS-IBA960409/IITA-TMS-IBA010903	IITA-TMS-IBA960409	IITA-TMS-IBA010903
TMS13F1260P0011	IITA-TMS-IBA960409/IITA-TMS-IBA010903	IITA-TMS-IBA960409	IITA-TMS-IBA010903
TMS13F1260P0012	IITA-TMS-IBA960409/IITA-TMS-IBA010903	IITA-TMS-IBA960409	IITA-TMS-IBA010903
TMS13F1260P0013	IITA-TMS-IBA960409/IITA-TMS-IBA010903	IITA-TMS-IBA960409	IITA-TMS-IBA010903
TMS13F1260P0014	IITA-TMS-IBA960409/IITA-TMS-IBA010903	IITA-TMS-IBA960409	IITA-TMS-IBA010903
TMS13F1260P0015	IITA-TMS-IBA960409/IITA-TMS-IBA010903	IITA-TMS-IBA960409	IITA-TMS-IBA010903
TMS13F1266P0001	IITA-TMS-IBA010046/IITA-TMS-MOK940583	IITA-TMS-IBA010046	IITA-TMS-MOK940583
TMS13F1266P0002	IITA-TMS-IBA010046/IITA-TMS-MOK940583	IITA-TMS-IBA010046	IITA-TMS-MOK940583
TMS13F1266P0003	IITA-TMS-IBA010046/IITA-TMS-MOK940583	IITA-TMS-IBA010046	IITA-TMS-MOK940583
TMS13F1266P0004	IITA-TMS-IBA010046/IITA-TMS-MOK940583	IITA-TMS-IBA010046	IITA-TMS-MOK940583
TMS13F1266P0005	IITA-TMS-IBA010046/IITA-TMS-MOK940583	IITA-TMS-IBA010046	IITA-TMS-MOK940583
TMS13F1266P0006	IITA-TMS-IBA010046/IITA-TMS-MOK940583	IITA-TMS-IBA010046	IITA-TMS-MOK940583
TMS13F1266P0007	IITA-TMS-IBA010046/IITA-TMS-MOK940583	IITA-TMS-IBA010046	IITA-TMS-MOK940583
TMS13F1266P0008	IITA-TMS-IBA010046/IITA-TMS-MOK940583	IITA-TMS-IBA010046	IITA-TMS-MOK940583
TMS13F1266P0009	IITA-TMS-IBA010046/IITA-TMS-MOK940583	IITA-TMS-IBA010046	IITA-TMS-MOK940583
TMS13F1266P0010	IITA-TMS-IBA010046/IITA-TMS-MOK940583	IITA-TMS-IBA010046	IITA-TMS-MOK940583
TMS13F1266P0011	IITA-TMS-IBA010046/IITA-TMS-MOK940583	IITA-TMS-IBA010046	IITA-TMS-MOK940583
TMS13F1266P0012	IITA-TMS-IBA010046/IITA-TMS-MOK940583	IITA-TMS-IBA010046	IITA-TMS-MOK940583
TMS13F1266P0013	IITA-TMS-IBA010046/IITA-TMS-MOK940583	IITA-TMS-IBA010046	IITA-TMS-MOK940583
TMS13F1266P0014	IITA-TMS-IBA010046/IITA-TMS-MOK940583	IITA-TMS-IBA010046	IITA-TMS-MOK940583
TMS13F1266P0015	IITA-TMS-IBA010046/IITA-TMS-MOK940583	IITA-TMS-IBA010046	IITA-TMS-MOK940583
TMS13F1266P0016	IITA-TMS-IBA010046/IITA-TMS-MOK940583	IITA-TMS-IBA010046	IITA-TMS-MOK940583
TMS13F1266P0017	IITA-TMS-IBA010046/IITA-TMS-MOK940583	IITA-TMS-IBA010046	IITA-TMS-MOK940583
TMS13F1266P0018	IITA-TMS-IBA010046/IITA-TMS-MOK940583	IITA-TMS-IBA010046	IITA-TMS-MOK940583
TMS13F1266P0019	IITA-TMS-IBA010046/IITA-TMS-MOK940583	IITA-TMS-IBA010046	IITA-TMS-MOK940583
TMS13F1266P0020	IITA-TMS-IBA010046/IITA-TMS-MOK940583	IITA-TMS-IBA010046	IITA-TMS-MOK940583
TMS13F1266P0021	IITA-TMS-IBA010046/IITA-TMS-MOK940583	IITA-TMS-IBA010046	IITA-TMS-MOK940583
TMS13F1266P0022	IITA-TMS-IBA010046/IITA-TMS-MOK940583	IITA-TMS-IBA010046	IITA-TMS-MOK940583
TMS13F1266P0023	IITA-TMS-IBA010046/IITA-TMS-MOK940583	IITA-TMS-IBA010046	IITA-TMS-MOK940583
TMS13F1266P0024	IITA-TMS-IBA010046/IITA-TMS-MOK940583	IITA-TMS-IBA010046	IITA-TMS-MOK940583
TMS13F1266P0025	IITA-TMS-IBA010046/IITA-TMS-MOK940583	IITA-TMS-IBA010046	IITA-TMS-MOK940583
TMS13F1266P0026	IITA-TMS-IBA010046/IITA-TMS-MOK940583	IITA-TMS-IBA010046	IITA-TMS-MOK940583
TMS13F1266P0027	IITA-TMS-IBA010046/IITA-TMS-MOK940583	IITA-TMS-IBA010046	IITA-TMS-MOK940583
TMS13F1273P0001	IITA-TMS-IBA010046/IITA-TMS-IBA030075	IITA-TMS-IBA010046	IITA-TMS-IBA030075
TMS13F1273P0002	IITA-TMS-IBA010046/IITA-TMS-IBA030075	IITA-TMS-IBA010046	IITA-TMS-IBA030075
TMS13F1273P0003	IITA-TMS-IBA010046/IITA-TMS-IBA030075	IITA-TMS-IBA010046	IITA-TMS-IBA030075
TMS13F1273P0004	IITA-TMS-IBA010046/IITA-TMS-IBA030075	IITA-TMS-IBA010046	IITA-TMS-IBA030075
TMS13F1273P0005	IITA-TMS-IBA010046/IITA-TMS-IBA030075	IITA-TMS-IBA010046	IITA-TMS-IBA030075
TMS13F1273P0006	IITA-TMS-IBA010046/IITA-TMS-IBA030075	IITA-TMS-IBA010046	IITA-TMS-IBA030075
TMS13F1273P0007	IITA-TMS-IBA010046/IITA-TMS-IBA030075	IITA-TMS-IBA010046	IITA-TMS-IBA030075
TMS13F1273P0008	IITA-TMS-IBA010046/IITA-TMS-IBA030075	IITA-TMS-IBA010046	IITA-TMS-IBA030075
TMS13F1273P0009	IITA-TMS-IBA010046/IITA-TMS-IBA030075	IITA-TMS-IBA010046	IITA-TMS-IBA030075
TMS13F1273P0010	IITA-TMS-IBA010046/IITA-TMS-IBA030075	IITA-TMS-IBA010046	IITA-TMS-IBA030075
TMS13F1273P0011	IITA-TMS-IBA010046/IITA-TMS-IBA030075	IITA-TMS-IBA010046	IITA-TMS-IBA030075
TMS13F1273P0012	IITA-TMS-IBA010046/IITA-TMS-IBA030075	IITA-TMS-IBA010046	IITA-TMS-IBA030075
TMS13F1273P0013	IITA-TMS-IBA010046/IITA-TMS-IBA030075	IITA-TMS-IBA010046	IITA-TMS-IBA030075
TMS13F1273P0014	IITA-TMS-IBA010046/IITA-TMS-IBA030075	IITA-TMS-IBA010046	IITA-TMS-IBA030075
TMS13F1273P0015	IITA-TMS-IBA010046/IITA-TMS-IBA030075	IITA-TMS-IBA010046	IITA-TMS-IBA030075
TMS13F1273P0016	IITA-TMS-IBA010046/IITA-TMS-IBA030075	IITA-TMS-IBA010046	IITA-TMS-IBA030075
TMS13F1273P0017	IITA-TMS-IBA010046/IITA-TMS-IBA030075	IITA-TMS-IBA010046	IITA-TMS-IBA030075
TMS13F1273P0018	IITA-TMS-IBA010046/IITA-TMS-IBA030075	IITA-TMS-IBA010046	IITA-TMS-IBA030075
TMS13F1273P0019	IITA-TMS-IBA010046/IITA-TMS-IBA030075	IITA-TMS-IBA010046	IITA-TMS-IBA030075
TMS13F1273P0020	IITA-TMS-IBA010046/IITA-TMS-IBA030075	IITA-TMS-IBA010046	IITA-TMS-IBA030075
TMS13F1273P0021	IITA-TMS-IBA010046/IITA-TMS-IBA030075	IITA-TMS-IBA010046	IITA-TMS-IBA030075
TMS13F1286P0001	IITA-TMS-IBA020129/IITA-TMS-IBA000211	IITA-TMS-IBA020129	IITA-TMS-IBA000211
TMS13F1286P0002	IITA-TMS-IBA020129/IITA-TMS-IBA000211	IITA-TMS-IBA020129	IITA-TMS-IBA000211
TMS13F1286P0003	IITA-TMS-IBA020129/IITA-TMS-IBA000211	IITA-TMS-IBA020129	IITA-TMS-IBA000211
TMS13F1286P0005	IITA-TMS-IBA020129/IITA-TMS-IBA000211	IITA-TMS-IBA020129	IITA-TMS-IBA000211
TMS13F1286P0006	IITA-TMS-IBA020129/IITA-TMS-IBA000211	IITA-TMS-IBA020129	IITA-TMS-IBA000211
TMS13F1286P0007	IITA-TMS-IBA020129/IITA-TMS-IBA000211	IITA-TMS-IBA020129	IITA-TMS-IBA000211
TMS13F1286P0008	IITA-TMS-IBA020129/IITA-TMS-IBA000211	IITA-TMS-IBA020129	IITA-TMS-IBA000211
TMS13F1286P0009	IITA-TMS-IBA020129/IITA-TMS-IBA000211	IITA-TMS-IBA020129	IITA-TMS-IBA000211
TMS13F1286P0010	IITA-TMS-IBA020129/IITA-TMS-IBA000211	IITA-TMS-IBA020129	IITA-TMS-IBA000211
TMS13F1286P0011	IITA-TMS-IBA020129/IITA-TMS-IBA000211	IITA-TMS-IBA020129	IITA-TMS-IBA000211
TMS13F1287P0001	IITA-TMS-IBA020129/IITA-TMS-IBA000355	IITA-TMS-IBA020129	IITA-TMS-IBA000355
TMS13F1287P0002	IITA-TMS-IBA020129/IITA-TMS-IBA000355	IITA-TMS-IBA020129	IITA-TMS-IBA000355
TMS13F1287P0003	IITA-TMS-IBA020129/IITA-TMS-IBA000355	IITA-TMS-IBA020129	IITA-TMS-IBA000355
TMS13F1287P0004	IITA-TMS-IBA020129/IITA-TMS-IBA000355	IITA-TMS-IBA020129	IITA-TMS-IBA000355
TMS13F1287P0005	IITA-TMS-IBA020129/IITA-TMS-IBA000355	IITA-TMS-IBA020129	IITA-TMS-IBA000355
TMS13F1287P0006	IITA-TMS-IBA020129/IITA-TMS-IBA000355	IITA-TMS-IBA020129	IITA-TMS-IBA000355
TMS13F1287P0007	IITA-TMS-IBA020129/IITA-TMS-IBA000355	IITA-TMS-IBA020129	IITA-TMS-IBA000355
TMS13F1287P0008	IITA-TMS-IBA020129/IITA-TMS-IBA000355	IITA-TMS-IBA020129	IITA-TMS-IBA000355
TMS13F1287P0009	IITA-TMS-IBA020129/IITA-TMS-IBA000355	IITA-TMS-IBA020129	IITA-TMS-IBA000355
TMS13F1287P0010	IITA-TMS-IBA020129/IITA-TMS-IBA000355	IITA-TMS-IBA020129	IITA-TMS-IBA000355
TMS13F1287P0011	IITA-TMS-IBA020129/IITA-TMS-IBA000355	IITA-TMS-IBA020129	IITA-TMS-IBA000355
TMS13F1287P0012	IITA-TMS-IBA020129/IITA-TMS-IBA000355	IITA-TMS-IBA020129	IITA-TMS-IBA000355
TMS13F1287P0013	IITA-TMS-IBA020129/IITA-TMS-IBA000355	IITA-TMS-IBA020129	IITA-TMS-IBA000355
TMS13F1287P0014	IITA-TMS-IBA020129/IITA-TMS-IBA000355	IITA-TMS-IBA020129	IITA-TMS-IBA000355
TMS13F1287P0015	IITA-TMS-IBA020129/IITA-TMS-IBA000355	IITA-TMS-IBA020129	IITA-TMS-IBA000355
TMS13F1287P0016	IITA-TMS-IBA020129/IITA-TMS-IBA000355	IITA-TMS-IBA020129	IITA-TMS-IBA000355
TMS13F1287P0017	IITA-TMS-IBA020129/IITA-TMS-IBA000355	IITA-TMS-IBA020129	IITA-TMS-IBA000355
TMS13F1287P0018	IITA-TMS-IBA020129/IITA-TMS-IBA000355	IITA-TMS-IBA020129	IITA-TMS-IBA000355
TMS13F1288P0001	IITA-TMS-IBA020129/IITA-TMS-IBA010903	IITA-TMS-IBA020129	IITA-TMS-IBA010903
TMS13F1288P0002	IITA-TMS-IBA020129/IITA-TMS-IBA010903	IITA-TMS-IBA020129	IITA-TMS-IBA010903
TMS13F1288P0003	IITA-TMS-IBA020129/IITA-TMS-IBA010903	IITA-TMS-IBA020129	IITA-TMS-IBA010903
TMS13F1288P0004	IITA-TMS-IBA020129/IITA-TMS-IBA010903	IITA-TMS-IBA020129	IITA-TMS-IBA010903
TMS13F1288P0005	IITA-TMS-IBA020129/IITA-TMS-IBA010903	IITA-TMS-IBA020129	IITA-TMS-IBA010903
TMS13F1288P0006	IITA-TMS-IBA020129/IITA-TMS-IBA010903	IITA-TMS-IBA020129	IITA-TMS-IBA010903
TMS13F1288P0007	IITA-TMS-IBA020129/IITA-TMS-IBA010903	IITA-TMS-IBA020129	IITA-TMS-IBA010903
TMS13F1288P0008	IITA-TMS-IBA020129/IITA-TMS-IBA010903	IITA-TMS-IBA020129	IITA-TMS-IBA010903
TMS13F1288P0009	IITA-TMS-IBA020129/IITA-TMS-IBA010903	IITA-TMS-IBA020129	IITA-TMS-IBA010903
TMS13F1288P0010	IITA-TMS-IBA020129/IITA-TMS-IBA010903	IITA-TMS-IBA020129	IITA-TMS-IBA010903
TMS13F1288P0011	IITA-TMS-IBA020129/IITA-TMS-IBA010903	IITA-TMS-IBA020129	IITA-TMS-IBA010903
TMS13F1288P0012	IITA-TMS-IBA020129/IITA-TMS-IBA010903	IITA-TMS-IBA020129	IITA-TMS-IBA010903
TMS13F1288P0013	IITA-TMS-IBA020129/IITA-TMS-IBA010903	IITA-TMS-IBA020129	IITA-TMS-IBA010903
TMS13F1288P0014	IITA-TMS-IBA020129/IITA-TMS-IBA010903	IITA-TMS-IBA020129	IITA-TMS-IBA010903
TMS13F1288P0015	IITA-TMS-IBA020129/IITA-TMS-IBA010903	IITA-TMS-IBA020129	IITA-TMS-IBA010903
TMS13F1288P0016	IITA-TMS-IBA020129/IITA-TMS-IBA010903	IITA-TMS-IBA020129	IITA-TMS-IBA010903
TMS13F1288P0017	IITA-TMS-IBA020129/IITA-TMS-IBA010903	IITA-TMS-IBA020129	IITA-TMS-IBA010903
TMS13F1288P0018	IITA-TMS-IBA020129/IITA-TMS-IBA010903	IITA-TMS-IBA020129	IITA-TMS-IBA010903
TMS13F1288P0019	IITA-TMS-IBA020129/IITA-TMS-IBA010903	IITA-TMS-IBA020129	IITA-TMS-IBA010903
TMS13F1288P0020	IITA-TMS-IBA020129/IITA-TMS-IBA010903	IITA-TMS-IBA020129	IITA-TMS-IBA010903
TMS13F1288P0021	IITA-TMS-IBA020129/IITA-TMS-IBA010903	IITA-TMS-IBA020129	IITA-TMS-IBA010903
TMS13F1288P0022	IITA-TMS-IBA020129/IITA-TMS-IBA010903	IITA-TMS-IBA020129	IITA-TMS-IBA010903
TMS13F1288P0023	IITA-TMS-IBA020129/IITA-TMS-IBA010903	IITA-TMS-IBA020129	IITA-TMS-IBA010903
TMS13F1288P0024	IITA-TMS-IBA020129/IITA-TMS-IBA010903	IITA-TMS-IBA020129	IITA-TMS-IBA010903
TMS13F1288P0025	IITA-TMS-IBA020129/IITA-TMS-IBA010903	IITA-TMS-IBA020129	IITA-TMS-IBA010903
TMS13F1291P0001	IITA-TMS-IBA020129/IITA-TMS-IBA030075	IITA-TMS-IBA020129	IITA-TMS-IBA030075
TMS13F1291P0002	IITA-TMS-IBA020129/IITA-TMS-IBA030075	IITA-TMS-IBA020129	IITA-TMS-IBA030075
TMS13F1291P0003	IITA-TMS-IBA020129/IITA-TMS-IBA030075	IITA-TMS-IBA020129	IITA-TMS-IBA030075
TMS13F1291P0004	IITA-TMS-IBA020129/IITA-TMS-IBA030075	IITA-TMS-IBA020129	IITA-TMS-IBA030075
TMS13F1291P0005	IITA-TMS-IBA020129/IITA-TMS-IBA030075	IITA-TMS-IBA020129	IITA-TMS-IBA030075
TMS13F1291P0006	IITA-TMS-IBA020129/IITA-TMS-IBA030075	IITA-TMS-IBA020129	IITA-TMS-IBA030075
TMS13F1291P0007	IITA-TMS-IBA020129/IITA-TMS-IBA030075	IITA-TMS-IBA020129	IITA-TMS-IBA030075
TMS13F1291P0008	IITA-TMS-IBA020129/IITA-TMS-IBA030075	IITA-TMS-IBA020129	IITA-TMS-IBA030075
TMS13F1291P0009	IITA-TMS-IBA020129/IITA-TMS-IBA030075	IITA-TMS-IBA020129	IITA-TMS-IBA030075
TMS13F1291P0010	IITA-TMS-IBA020129/IITA-TMS-IBA030075	IITA-TMS-IBA020129	IITA-TMS-IBA030075
TMS13F1291P0011	IITA-TMS-IBA020129/IITA-TMS-IBA030075	IITA-TMS-IBA020129	IITA-TMS-IBA030075
TMS13F1291P0012	IITA-TMS-IBA020129/IITA-TMS-IBA030075	IITA-TMS-IBA020129	IITA-TMS-IBA030075
TMS13F1291P0013	IITA-TMS-IBA020129/IITA-TMS-IBA030075	IITA-TMS-IBA020129	IITA-TMS-IBA030075
TMS13F1291P0014	IITA-TMS-IBA020129/IITA-TMS-IBA030075	IITA-TMS-IBA020129	IITA-TMS-IBA030075
TMS13F1291P0015	IITA-TMS-IBA020129/IITA-TMS-IBA030075	IITA-TMS-IBA020129	IITA-TMS-IBA030075
TMS13F1303P0001	IITA-TMS-IBA030060/IITA-TMS-MOK940583	IITA-TMS-IBA030060	IITA-TMS-MOK940583
TMS13F1303P0002	IITA-TMS-IBA030060/IITA-TMS-MOK940583	IITA-TMS-IBA030060	IITA-TMS-MOK940583
TMS13F1303P0003	IITA-TMS-IBA030060/IITA-TMS-MOK940583	IITA-TMS-IBA030060	IITA-TMS-MOK940583
TMS13F1303P0004	IITA-TMS-IBA030060/IITA-TMS-MOK940583	IITA-TMS-IBA030060	IITA-TMS-MOK940583
TMS13F1303P0005	IITA-TMS-IBA030060/IITA-TMS-MOK940583	IITA-TMS-IBA030060	IITA-TMS-MOK940583
TMS13F1303P0006	IITA-TMS-IBA030060/IITA-TMS-MOK940583	IITA-TMS-IBA030060	IITA-TMS-MOK940583
TMS13F1306P0001	IITA-TMS-IBA030060/IITA-TMS-IBA000355	IITA-TMS-IBA030060	IITA-TMS-IBA000355
TMS13F1306P0002	IITA-TMS-IBA030060/IITA-TMS-IBA000355	IITA-TMS-IBA030060	IITA-TMS-IBA000355
TMS13F1306P0003	IITA-TMS-IBA030060/IITA-TMS-IBA000355	IITA-TMS-IBA030060	IITA-TMS-IBA000355
TMS13F1306P0004	IITA-TMS-IBA030060/IITA-TMS-IBA000355	IITA-TMS-IBA030060	IITA-TMS-IBA000355
TMS13F1306P0005	IITA-TMS-IBA030060/IITA-TMS-IBA000355	IITA-TMS-IBA030060	IITA-TMS-IBA000355
TMS13F1306P0007	IITA-TMS-IBA030060/IITA-TMS-IBA000355	IITA-TMS-IBA030060	IITA-TMS-IBA000355
TMS13F1307P0001	IITA-TMS-IBA030060/IITA-TMS-IBA010903	IITA-TMS-IBA030060	IITA-TMS-IBA010903
TMS13F1307P0002	IITA-TMS-IBA030060/IITA-TMS-IBA010903	IITA-TMS-IBA030060	IITA-TMS-IBA010903
TMS13F1307P0003	IITA-TMS-IBA030060/IITA-TMS-IBA010903	IITA-TMS-IBA030060	IITA-TMS-IBA010903
TMS13F1307P0004	IITA-TMS-IBA030060/IITA-TMS-IBA010903	IITA-TMS-IBA030060	IITA-TMS-IBA010903
TMS13F1307P0005	IITA-TMS-IBA030060/IITA-TMS-IBA010903	IITA-TMS-IBA030060	IITA-TMS-IBA010903
TMS13F1307P0006	IITA-TMS-IBA030060/IITA-TMS-IBA010903	IITA-TMS-IBA030060	IITA-TMS-IBA010903
TMS13F1307P0007	IITA-TMS-IBA030060/IITA-TMS-IBA010903	IITA-TMS-IBA030060	IITA-TMS-IBA010903
TMS13F1307P0008	IITA-TMS-IBA030060/IITA-TMS-IBA010903	IITA-TMS-IBA030060	IITA-TMS-IBA010903
TMS13F1307P0009	IITA-TMS-IBA030060/IITA-TMS-IBA010903	IITA-TMS-IBA030060	IITA-TMS-IBA010903
TMS13F1307P0010	IITA-TMS-IBA030060/IITA-TMS-IBA010903	IITA-TMS-IBA030060	IITA-TMS-IBA010903
TMS13F1307P0011	IITA-TMS-IBA030060/IITA-TMS-IBA010903	IITA-TMS-IBA030060	IITA-TMS-IBA010903
TMS13F1307P0012	IITA-TMS-IBA030060/IITA-TMS-IBA010903	IITA-TMS-IBA030060	IITA-TMS-IBA010903
TMS13F1307P0013	IITA-TMS-IBA030060/IITA-TMS-IBA010903	IITA-TMS-IBA030060	IITA-TMS-IBA010903
TMS13F1307P0014	IITA-TMS-IBA030060/IITA-TMS-IBA010903	IITA-TMS-IBA030060	IITA-TMS-IBA010903
TMS13F1307P0015	IITA-TMS-IBA030060/IITA-TMS-IBA010903	IITA-TMS-IBA030060	IITA-TMS-IBA010903
TMS13F1307P0016	IITA-TMS-IBA030060/IITA-TMS-IBA010903	IITA-TMS-IBA030060	IITA-TMS-IBA010903
TMS13F1307P0017	IITA-TMS-IBA030060/IITA-TMS-IBA010903	IITA-TMS-IBA030060	IITA-TMS-IBA010903
TMS13F1307P0018	IITA-TMS-IBA030060/IITA-TMS-IBA010903	IITA-TMS-IBA030060	IITA-TMS-IBA010903
TMS13F1307P0019	IITA-TMS-IBA030060/IITA-TMS-IBA010903	IITA-TMS-IBA030060	IITA-TMS-IBA010903
TMS13F1307P0020	IITA-TMS-IBA030060/IITA-TMS-IBA010903	IITA-TMS-IBA030060	IITA-TMS-IBA010903
TMS13F1307P0021	IITA-TMS-IBA030060/IITA-TMS-IBA010903	IITA-TMS-IBA030060	IITA-TMS-IBA010903
TMS13F1307P0022	IITA-TMS-IBA030060/IITA-TMS-IBA010903	IITA-TMS-IBA030060	IITA-TMS-IBA010903
TMS13F1307P0023	IITA-TMS-IBA030060/IITA-TMS-IBA010903	IITA-TMS-IBA030060	IITA-TMS-IBA010903
TMS13F1307P0024	IITA-TMS-IBA030060/IITA-TMS-IBA010903	IITA-TMS-IBA030060	IITA-TMS-IBA010903
TMS13F1307P0025	IITA-TMS-IBA030060/IITA-TMS-IBA010903	IITA-TMS-IBA030060	IITA-TMS-IBA010903
TMS13F1309P0001	IITA-TMS-IBA030060/IITA-TMS-IBA030075	IITA-TMS-IBA030060	IITA-TMS-IBA030075
TMS13F1309P0002	IITA-TMS-IBA030060/IITA-TMS-IBA030075	IITA-TMS-IBA030060	IITA-TMS-IBA030075
TMS13F1309P0003	IITA-TMS-IBA030060/IITA-TMS-IBA030075	IITA-TMS-IBA030060	IITA-TMS-IBA030075
TMS13F1324P0001	IITA-TMS-MOK940583/IITA-TMS-IBA010046	IITA-TMS-MOK940583	IITA-TMS-IBA010046
TMS13F1324P0002	IITA-TMS-MOK940583/IITA-TMS-IBA010046	IITA-TMS-MOK940583	IITA-TMS-IBA010046
TMS13F1324P0003	IITA-TMS-MOK940583/IITA-TMS-IBA010046	IITA-TMS-MOK940583	IITA-TMS-IBA010046
TMS13F1324P0004	IITA-TMS-MOK940583/IITA-TMS-IBA010046	IITA-TMS-MOK940583	IITA-TMS-IBA010046
TMS13F1324P0005	IITA-TMS-MOK940583/IITA-TMS-IBA010046	IITA-TMS-MOK940583	IITA-TMS-IBA010046
TMS13F1324P0006	IITA-TMS-MOK940583/IITA-TMS-IBA010046	IITA-TMS-MOK940583	IITA-TMS-IBA010046
TMS13F1324P0007	IITA-TMS-MOK940583/IITA-TMS-IBA010046	IITA-TMS-MOK940583	IITA-TMS-IBA010046
TMS13F1324P0008	IITA-TMS-MOK940583/IITA-TMS-IBA010046	IITA-TMS-MOK940583	IITA-TMS-IBA010046
TMS13F1324P0009	IITA-TMS-MOK940583/IITA-TMS-IBA010046	IITA-TMS-MOK940583	IITA-TMS-IBA010046
TMS13F1324P0010	IITA-TMS-MOK940583/IITA-TMS-IBA010046	IITA-TMS-MOK940583	IITA-TMS-IBA010046
TMS13F1324P0011	IITA-TMS-MOK940583/IITA-TMS-IBA010046	IITA-TMS-MOK940583	IITA-TMS-IBA010046
TMS13F1324P0012	IITA-TMS-MOK940583/IITA-TMS-IBA010046	IITA-TMS-MOK940583	IITA-TMS-IBA010046
TMS13F1324P0013	IITA-TMS-MOK940583/IITA-TMS-IBA010046	IITA-TMS-MOK940583	IITA-TMS-IBA010046
TMS13F1324P0014	IITA-TMS-MOK940583/IITA-TMS-IBA010046	IITA-TMS-MOK940583	IITA-TMS-IBA010046
TMS13F1324P0015	IITA-TMS-MOK940583/IITA-TMS-IBA010046	IITA-TMS-MOK940583	IITA-TMS-IBA010046
TMS13F1324P0016	IITA-TMS-MOK940583/IITA-TMS-IBA010046	IITA-TMS-MOK940583	IITA-TMS-IBA010046
TMS13F1324P0017	IITA-TMS-MOK940583/IITA-TMS-IBA010046	IITA-TMS-MOK940583	IITA-TMS-IBA010046
TMS13F1324P0018	IITA-TMS-MOK940583/IITA-TMS-IBA010046	IITA-TMS-MOK940583	IITA-TMS-IBA010046
TMS13F1324P0019	IITA-TMS-MOK940583/IITA-TMS-IBA010046	IITA-TMS-MOK940583	IITA-TMS-IBA010046
TMS13F1324P0020	IITA-TMS-MOK940583/IITA-TMS-IBA010046	IITA-TMS-MOK940583	IITA-TMS-IBA010046
TMS13F1324P0021	IITA-TMS-MOK940583/IITA-TMS-IBA010046	IITA-TMS-MOK940583	IITA-TMS-IBA010046
TMS13F1324P0022	IITA-TMS-MOK940583/IITA-TMS-IBA010046	IITA-TMS-MOK940583	IITA-TMS-IBA010046
TMS13F1329P0001	IITA-TMS-IBA940237/TMEB419	IITA-TMS-IBA940237	TMEB419
TMS13F1329P0002	IITA-TMS-IBA940237/TMEB419	IITA-TMS-IBA940237	TMEB419
TMS13F1329P0003	IITA-TMS-IBA940237/TMEB419	IITA-TMS-IBA940237	TMEB419
TMS13F1329P0004	IITA-TMS-IBA940237/TMEB419	IITA-TMS-IBA940237	TMEB419
TMS13F1329P0005	IITA-TMS-IBA940237/TMEB419	IITA-TMS-IBA940237	TMEB419
TMS13F1329P0006	IITA-TMS-IBA940237/TMEB419	IITA-TMS-IBA940237	TMEB419
TMS13F1329P0007	IITA-TMS-IBA940237/TMEB419	IITA-TMS-IBA940237	TMEB419
TMS13F1329P0008	IITA-TMS-IBA940237/TMEB419	IITA-TMS-IBA940237	TMEB419
TMS13F1329P0009	IITA-TMS-IBA940237/TMEB419	IITA-TMS-IBA940237	TMEB419
TMS13F1329P0010	IITA-TMS-IBA940237/TMEB419	IITA-TMS-IBA940237	TMEB419
TMS13F1329P0011	IITA-TMS-IBA940237/TMEB419	IITA-TMS-IBA940237	TMEB419
TMS13F1329P0012	IITA-TMS-IBA940237/TMEB419	IITA-TMS-IBA940237	TMEB419
TMS13F1329P0013	IITA-TMS-IBA940237/TMEB419	IITA-TMS-IBA940237	TMEB419
TMS13F1329P0014	IITA-TMS-IBA940237/TMEB419	IITA-TMS-IBA940237	TMEB419
TMS13F1329P0015	IITA-TMS-IBA940237/TMEB419	IITA-TMS-IBA940237	TMEB419
TMS13F1329P0016	IITA-TMS-IBA940237/TMEB419	IITA-TMS-IBA940237	TMEB419
TMS13F1329P0017	IITA-TMS-IBA940237/TMEB419	IITA-TMS-IBA940237	TMEB419
TMS13F1332P0001	IITA-TMS-IBA940237/IITA-TMS-IBA970290	IITA-TMS-IBA940237	IITA-TMS-IBA970290
TMS13F1332P0002	IITA-TMS-IBA940237/IITA-TMS-IBA970290	IITA-TMS-IBA940237	IITA-TMS-IBA970290
TMS13F1332P0003	IITA-TMS-IBA940237/IITA-TMS-IBA970290	IITA-TMS-IBA940237	IITA-TMS-IBA970290
TMS13F1332P0004	IITA-TMS-IBA940237/IITA-TMS-IBA970290	IITA-TMS-IBA940237	IITA-TMS-IBA970290
TMS13F1332P0005	IITA-TMS-IBA940237/IITA-TMS-IBA970290	IITA-TMS-IBA940237	IITA-TMS-IBA970290
TMS13F1332P0006	IITA-TMS-IBA940237/IITA-TMS-IBA970290	IITA-TMS-IBA940237	IITA-TMS-IBA970290
TMS13F1332P0007	IITA-TMS-IBA940237/IITA-TMS-IBA970290	IITA-TMS-IBA940237	IITA-TMS-IBA970290
TMS13F1332P0008	IITA-TMS-IBA940237/IITA-TMS-IBA970290	IITA-TMS-IBA940237	IITA-TMS-IBA970290
TMS13F1332P0009	IITA-TMS-IBA940237/IITA-TMS-IBA970290	IITA-TMS-IBA940237	IITA-TMS-IBA970290
TMS13F1332P0010	IITA-TMS-IBA940237/IITA-TMS-IBA970290	IITA-TMS-IBA940237	IITA-TMS-IBA970290
TMS13F1332P0011	IITA-TMS-IBA940237/IITA-TMS-IBA970290	IITA-TMS-IBA940237	IITA-TMS-IBA970290
TMS13F1332P0012	IITA-TMS-IBA940237/IITA-TMS-IBA970290	IITA-TMS-IBA940237	IITA-TMS-IBA970290
TMS13F1332P0013	IITA-TMS-IBA940237/IITA-TMS-IBA970290	IITA-TMS-IBA940237	IITA-TMS-IBA970290
TMS13F1332P0014	IITA-TMS-IBA940237/IITA-TMS-IBA970290	IITA-TMS-IBA940237	IITA-TMS-IBA970290
TMS13F1332P0015	IITA-TMS-IBA940237/IITA-TMS-IBA970290	IITA-TMS-IBA940237	IITA-TMS-IBA970290
TMS13F1332P0016	IITA-TMS-IBA940237/IITA-TMS-IBA970290	IITA-TMS-IBA940237	IITA-TMS-IBA970290
TMS13F1332P0017	IITA-TMS-IBA940237/IITA-TMS-IBA970290	IITA-TMS-IBA940237	IITA-TMS-IBA970290
TMS13F1332P0018	IITA-TMS-IBA940237/IITA-TMS-IBA970290	IITA-TMS-IBA940237	IITA-TMS-IBA970290
TMS13F1332P0019	IITA-TMS-IBA940237/IITA-TMS-IBA970290	IITA-TMS-IBA940237	IITA-TMS-IBA970290
TMS13F1332P0020	IITA-TMS-IBA940237/IITA-TMS-IBA970290	IITA-TMS-IBA940237	IITA-TMS-IBA970290
TMS13F1332P0021	IITA-TMS-IBA940237/IITA-TMS-IBA970290	IITA-TMS-IBA940237	IITA-TMS-IBA970290
TMS13F1332P0022	IITA-TMS-IBA940237/IITA-TMS-IBA970290	IITA-TMS-IBA940237	IITA-TMS-IBA970290
TMS13F1332P0023	IITA-TMS-IBA940237/IITA-TMS-IBA970290	IITA-TMS-IBA940237	IITA-TMS-IBA970290
TMS13F1332P0024	IITA-TMS-IBA940237/IITA-TMS-IBA970290	IITA-TMS-IBA940237	IITA-TMS-IBA970290
TMS13F1332P0025	IITA-TMS-IBA940237/IITA-TMS-IBA970290	IITA-TMS-IBA940237	IITA-TMS-IBA970290
TMS13F1332P0026	IITA-TMS-IBA940237/IITA-TMS-IBA970290	IITA-TMS-IBA940237	IITA-TMS-IBA970290
TMS13F1332P0027	IITA-TMS-IBA940237/IITA-TMS-IBA970290	IITA-TMS-IBA940237	IITA-TMS-IBA970290
TMS13F1332P0028	IITA-TMS-IBA940237/IITA-TMS-IBA970290	IITA-TMS-IBA940237	IITA-TMS-IBA970290
TMS13F1332P0029	IITA-TMS-IBA940237/IITA-TMS-IBA970290	IITA-TMS-IBA940237	IITA-TMS-IBA970290
TMS13F1332P0030	IITA-TMS-IBA940237/IITA-TMS-IBA970290	IITA-TMS-IBA940237	IITA-TMS-IBA970290
TMS13F1332P0031	IITA-TMS-IBA940237/IITA-TMS-IBA970290	IITA-TMS-IBA940237	IITA-TMS-IBA970290
TMS13F1332P0032	IITA-TMS-IBA940237/IITA-TMS-IBA970290	IITA-TMS-IBA940237	IITA-TMS-IBA970290
TMS13F1332P0033	IITA-TMS-IBA940237/IITA-TMS-IBA970290	IITA-TMS-IBA940237	IITA-TMS-IBA970290
TMS13F1332P0034	IITA-TMS-IBA940237/IITA-TMS-IBA970290	IITA-TMS-IBA940237	IITA-TMS-IBA970290
TMS13F1332P0035	IITA-TMS-IBA940237/IITA-TMS-IBA970290	IITA-TMS-IBA940237	IITA-TMS-IBA970290
TMS13F1332P0036	IITA-TMS-IBA940237/IITA-TMS-IBA970290	IITA-TMS-IBA940237	IITA-TMS-IBA970290
TMS13F1332P0037	IITA-TMS-IBA940237/IITA-TMS-IBA970290	IITA-TMS-IBA940237	IITA-TMS-IBA970290
TMS13F1332P0038	IITA-TMS-IBA940237/IITA-TMS-IBA970290	IITA-TMS-IBA940237	IITA-TMS-IBA970290
TMS13F1332P0039	IITA-TMS-IBA940237/IITA-TMS-IBA970290	IITA-TMS-IBA940237	IITA-TMS-IBA970290
TMS13F1332P0040	IITA-TMS-IBA940237/IITA-TMS-IBA970290	IITA-TMS-IBA940237	IITA-TMS-IBA970290
TMS13F1332P0041	IITA-TMS-IBA940237/IITA-TMS-IBA970290	IITA-TMS-IBA940237	IITA-TMS-IBA970290
TMS13F1332P0042	IITA-TMS-IBA940237/IITA-TMS-IBA970290	IITA-TMS-IBA940237	IITA-TMS-IBA970290
TMS13F1332P0043	IITA-TMS-IBA940237/IITA-TMS-IBA970290	IITA-TMS-IBA940237	IITA-TMS-IBA970290
TMS13F1332P0044	IITA-TMS-IBA940237/IITA-TMS-IBA970290	IITA-TMS-IBA940237	IITA-TMS-IBA970290
TMS13F1332P0045	IITA-TMS-IBA940237/IITA-TMS-IBA970290	IITA-TMS-IBA940237	IITA-TMS-IBA970290
TMS13F1332P0046	IITA-TMS-IBA940237/IITA-TMS-IBA970290	IITA-TMS-IBA940237	IITA-TMS-IBA970290
TMS13F1332P0047	IITA-TMS-IBA940237/IITA-TMS-IBA970290	IITA-TMS-IBA940237	IITA-TMS-IBA970290
TMS13F1333P0001	IITA-TMS-IBA940237/IITA-TMS-IBA010046	IITA-TMS-IBA940237	IITA-TMS-IBA010046
TMS13F1333P0002	IITA-TMS-IBA940237/IITA-TMS-IBA010046	IITA-TMS-IBA940237	IITA-TMS-IBA010046
TMS13F1333P0003	IITA-TMS-IBA940237/IITA-TMS-IBA010046	IITA-TMS-IBA940237	IITA-TMS-IBA010046
TMS13F1333P0004	IITA-TMS-IBA940237/IITA-TMS-IBA010046	IITA-TMS-IBA940237	IITA-TMS-IBA010046
TMS13F1333P0005	IITA-TMS-IBA940237/IITA-TMS-IBA010046	IITA-TMS-IBA940237	IITA-TMS-IBA010046
TMS13F1333P0006	IITA-TMS-IBA940237/IITA-TMS-IBA010046	IITA-TMS-IBA940237	IITA-TMS-IBA010046
TMS13F1333P0007	IITA-TMS-IBA940237/IITA-TMS-IBA010046	IITA-TMS-IBA940237	IITA-TMS-IBA010046
TMS13F1333P0008	IITA-TMS-IBA940237/IITA-TMS-IBA010046	IITA-TMS-IBA940237	IITA-TMS-IBA010046
TMS13F1333P0009	IITA-TMS-IBA940237/IITA-TMS-IBA010046	IITA-TMS-IBA940237	IITA-TMS-IBA010046
TMS13F1333P0010	IITA-TMS-IBA940237/IITA-TMS-IBA010046	IITA-TMS-IBA940237	IITA-TMS-IBA010046
TMS13F1333P0011	IITA-TMS-IBA940237/IITA-TMS-IBA010046	IITA-TMS-IBA940237	IITA-TMS-IBA010046
TMS13F1333P0012	IITA-TMS-IBA940237/IITA-TMS-IBA010046	IITA-TMS-IBA940237	IITA-TMS-IBA010046
TMS13F1333P0013	IITA-TMS-IBA940237/IITA-TMS-IBA010046	IITA-TMS-IBA940237	IITA-TMS-IBA010046
TMS13F1333P0014	IITA-TMS-IBA940237/IITA-TMS-IBA010046	IITA-TMS-IBA940237	IITA-TMS-IBA010046
TMS13F1333P0015	IITA-TMS-IBA940237/IITA-TMS-IBA010046	IITA-TMS-IBA940237	IITA-TMS-IBA010046
TMS13F1333P0016	IITA-TMS-IBA940237/IITA-TMS-IBA010046	IITA-TMS-IBA940237	IITA-TMS-IBA010046
TMS13F1333P0017	IITA-TMS-IBA940237/IITA-TMS-IBA010046	IITA-TMS-IBA940237	IITA-TMS-IBA010046
TMS13F1333P0018	IITA-TMS-IBA940237/IITA-TMS-IBA010046	IITA-TMS-IBA940237	IITA-TMS-IBA010046
TMS13F1333P0019	IITA-TMS-IBA940237/IITA-TMS-IBA010046	IITA-TMS-IBA940237	IITA-TMS-IBA010046
TMS13F1333P0020	IITA-TMS-IBA940237/IITA-TMS-IBA010046	IITA-TMS-IBA940237	IITA-TMS-IBA010046
TMS13F1333P0021	IITA-TMS-IBA940237/IITA-TMS-IBA010046	IITA-TMS-IBA940237	IITA-TMS-IBA010046
TMS13F1333P0022	IITA-TMS-IBA940237/IITA-TMS-IBA010046	IITA-TMS-IBA940237	IITA-TMS-IBA010046
TMS13F1333P0023	IITA-TMS-IBA940237/IITA-TMS-IBA010046	IITA-TMS-IBA940237	IITA-TMS-IBA010046
TMS13F1333P0024	IITA-TMS-IBA940237/IITA-TMS-IBA010046	IITA-TMS-IBA940237	IITA-TMS-IBA010046
TMS13F1333P0025	IITA-TMS-IBA940237/IITA-TMS-IBA010046	IITA-TMS-IBA940237	IITA-TMS-IBA010046
TMS13F1333P0026	IITA-TMS-IBA940237/IITA-TMS-IBA010046	IITA-TMS-IBA940237	IITA-TMS-IBA010046
TMS13F1333P0027	IITA-TMS-IBA940237/IITA-TMS-IBA010046	IITA-TMS-IBA940237	IITA-TMS-IBA010046
TMS13F1333P0028	IITA-TMS-IBA940237/IITA-TMS-IBA010046	IITA-TMS-IBA940237	IITA-TMS-IBA010046
TMS13F1333P0029	IITA-TMS-IBA940237/IITA-TMS-IBA010046	IITA-TMS-IBA940237	IITA-TMS-IBA010046
TMS13F1333P0030	IITA-TMS-IBA940237/IITA-TMS-IBA010046	IITA-TMS-IBA940237	IITA-TMS-IBA010046
TMS13F1333P0031	IITA-TMS-IBA940237/IITA-TMS-IBA010046	IITA-TMS-IBA940237	IITA-TMS-IBA010046
TMS13F1333P0032	IITA-TMS-IBA940237/IITA-TMS-IBA010046	IITA-TMS-IBA940237	IITA-TMS-IBA010046
TMS13F1336P0001	IITA-TMS-IBA950306/IITA-TMS-IBA970290	IITA-TMS-IBA950306	IITA-TMS-IBA970290
TMS13F1336P0002	IITA-TMS-IBA950306/IITA-TMS-IBA970290	IITA-TMS-IBA950306	IITA-TMS-IBA970290
TMS13F1336P0003	IITA-TMS-IBA950306/IITA-TMS-IBA970290	IITA-TMS-IBA950306	IITA-TMS-IBA970290
TMS13F1336P0004	IITA-TMS-IBA950306/IITA-TMS-IBA970290	IITA-TMS-IBA950306	IITA-TMS-IBA970290
TMS13F1336P0005	IITA-TMS-IBA950306/IITA-TMS-IBA970290	IITA-TMS-IBA950306	IITA-TMS-IBA970290
TMS13F1336P0006	IITA-TMS-IBA950306/IITA-TMS-IBA970290	IITA-TMS-IBA950306	IITA-TMS-IBA970290
TMS13F1336P0007	IITA-TMS-IBA950306/IITA-TMS-IBA970290	IITA-TMS-IBA950306	IITA-TMS-IBA970290
TMS13F1336P0008	IITA-TMS-IBA950306/IITA-TMS-IBA970290	IITA-TMS-IBA950306	IITA-TMS-IBA970290
TMS13F1336P0009	IITA-TMS-IBA950306/IITA-TMS-IBA970290	IITA-TMS-IBA950306	IITA-TMS-IBA970290
TMS13F1336P0010	IITA-TMS-IBA950306/IITA-TMS-IBA970290	IITA-TMS-IBA950306	IITA-TMS-IBA970290
TMS13F1336P0011	IITA-TMS-IBA950306/IITA-TMS-IBA970290	IITA-TMS-IBA950306	IITA-TMS-IBA970290
TMS13F1336P0012	IITA-TMS-IBA950306/IITA-TMS-IBA970290	IITA-TMS-IBA950306	IITA-TMS-IBA970290
TMS13F1336P0013	IITA-TMS-IBA950306/IITA-TMS-IBA970290	IITA-TMS-IBA950306	IITA-TMS-IBA970290
TMS13F1336P0014	IITA-TMS-IBA950306/IITA-TMS-IBA970290	IITA-TMS-IBA950306	IITA-TMS-IBA970290
TMS13F1336P0015	IITA-TMS-IBA950306/IITA-TMS-IBA970290	IITA-TMS-IBA950306	IITA-TMS-IBA970290
TMS13F1336P0016	IITA-TMS-IBA950306/IITA-TMS-IBA970290	IITA-TMS-IBA950306	IITA-TMS-IBA970290
TMS13F1336P0017	IITA-TMS-IBA950306/IITA-TMS-IBA970290	IITA-TMS-IBA950306	IITA-TMS-IBA970290
TMS13F1336P0018	IITA-TMS-IBA950306/IITA-TMS-IBA970290	IITA-TMS-IBA950306	IITA-TMS-IBA970290
TMS13F1336P0019	IITA-TMS-IBA950306/IITA-TMS-IBA970290	IITA-TMS-IBA950306	IITA-TMS-IBA970290
TMS13F1336P0020	IITA-TMS-IBA950306/IITA-TMS-IBA970290	IITA-TMS-IBA950306	IITA-TMS-IBA970290
TMS13F1336P0021	IITA-TMS-IBA950306/IITA-TMS-IBA970290	IITA-TMS-IBA950306	IITA-TMS-IBA970290
TMS13F1336P0023	IITA-TMS-IBA950306/IITA-TMS-IBA970290	IITA-TMS-IBA950306	IITA-TMS-IBA970290
TMS13F1336P0024	IITA-TMS-IBA950306/IITA-TMS-IBA970290	IITA-TMS-IBA950306	IITA-TMS-IBA970290
TMS13F1336P0025	IITA-TMS-IBA950306/IITA-TMS-IBA970290	IITA-TMS-IBA950306	IITA-TMS-IBA970290
TMS13F1336P0026	IITA-TMS-IBA950306/IITA-TMS-IBA970290	IITA-TMS-IBA950306	IITA-TMS-IBA970290
TMS13F1336P0027	IITA-TMS-IBA950306/IITA-TMS-IBA970290	IITA-TMS-IBA950306	IITA-TMS-IBA970290
TMS13F1336P0028	IITA-TMS-IBA950306/IITA-TMS-IBA970290	IITA-TMS-IBA950306	IITA-TMS-IBA970290
TMS13F1336P0029	IITA-TMS-IBA950306/IITA-TMS-IBA970290	IITA-TMS-IBA950306	IITA-TMS-IBA970290
TMS13F1336P0030	IITA-TMS-IBA950306/IITA-TMS-IBA970290	IITA-TMS-IBA950306	IITA-TMS-IBA970290
TMS13F1339P0001	IITA-TMS-MM970016/IITA-TMS-IBA970290	IITA-TMS-MM970016	IITA-TMS-IBA970290
TMS13F1339P0002	IITA-TMS-MM970016/IITA-TMS-IBA970290	IITA-TMS-MM970016	IITA-TMS-IBA970290
TMS13F1339P0003	IITA-TMS-MM970016/IITA-TMS-IBA970290	IITA-TMS-MM970016	IITA-TMS-IBA970290
TMS13F1339P0004	IITA-TMS-MM970016/IITA-TMS-IBA970290	IITA-TMS-MM970016	IITA-TMS-IBA970290
TMS13F1339P0005	IITA-TMS-MM970016/IITA-TMS-IBA970290	IITA-TMS-MM970016	IITA-TMS-IBA970290
TMS13F1339P0006	IITA-TMS-MM970016/IITA-TMS-IBA970290	IITA-TMS-MM970016	IITA-TMS-IBA970290
TMS13F1339P0007	IITA-TMS-MM970016/IITA-TMS-IBA970290	IITA-TMS-MM970016	IITA-TMS-IBA970290
TMS13F1339P0008	IITA-TMS-MM970016/IITA-TMS-IBA970290	IITA-TMS-MM970016	IITA-TMS-IBA970290
TMS13F1339P0009	IITA-TMS-MM970016/IITA-TMS-IBA970290	IITA-TMS-MM970016	IITA-TMS-IBA970290
TMS13F1339P0010	IITA-TMS-MM970016/IITA-TMS-IBA970290	IITA-TMS-MM970016	IITA-TMS-IBA970290
TMS13F1339P0011	IITA-TMS-MM970016/IITA-TMS-IBA970290	IITA-TMS-MM970016	IITA-TMS-IBA970290
TMS13F1339P0012	IITA-TMS-MM970016/IITA-TMS-IBA970290	IITA-TMS-MM970016	IITA-TMS-IBA970290
TMS13F1339P0013	IITA-TMS-MM970016/IITA-TMS-IBA970290	IITA-TMS-MM970016	IITA-TMS-IBA970290
TMS13F1339P0014	IITA-TMS-MM970016/IITA-TMS-IBA970290	IITA-TMS-MM970016	IITA-TMS-IBA970290
TMS13F1340P0001	IITA-TMS-MM970016/IITA-TMS-IBA000017	IITA-TMS-MM970016	IITA-TMS-IBA000017
TMS13F1340P0002	IITA-TMS-MM970016/IITA-TMS-IBA000017	IITA-TMS-MM970016	IITA-TMS-IBA000017
TMS13F1340P0003	IITA-TMS-MM970016/IITA-TMS-IBA000017	IITA-TMS-MM970016	IITA-TMS-IBA000017
TMS13F1340P0004	IITA-TMS-MM970016/IITA-TMS-IBA000017	IITA-TMS-MM970016	IITA-TMS-IBA000017
TMS13F1340P0005	IITA-TMS-MM970016/IITA-TMS-IBA000017	IITA-TMS-MM970016	IITA-TMS-IBA000017
TMS13F1340P0006	IITA-TMS-MM970016/IITA-TMS-IBA000017	IITA-TMS-MM970016	IITA-TMS-IBA000017
TMS13F1340P0007	IITA-TMS-MM970016/IITA-TMS-IBA000017	IITA-TMS-MM970016	IITA-TMS-IBA000017
TMS13F1340P0008	IITA-TMS-MM970016/IITA-TMS-IBA000017	IITA-TMS-MM970016	IITA-TMS-IBA000017
TMS13F1343P0001	IITA-TMS-IBA970425/IITA-TMS-IBA930007	IITA-TMS-IBA970425	IITA-TMS-IBA930007
TMS13F1343P0002	IITA-TMS-IBA970425/IITA-TMS-IBA930007	IITA-TMS-IBA970425	IITA-TMS-IBA930007
TMS13F1343P0003	IITA-TMS-IBA970425/IITA-TMS-IBA930007	IITA-TMS-IBA970425	IITA-TMS-IBA930007
TMS13F1343P0004	IITA-TMS-IBA970425/IITA-TMS-IBA930007	IITA-TMS-IBA970425	IITA-TMS-IBA930007
TMS13F1343P0005	IITA-TMS-IBA970425/IITA-TMS-IBA930007	IITA-TMS-IBA970425	IITA-TMS-IBA930007
TMS13F1343P0006	IITA-TMS-IBA970425/IITA-TMS-IBA930007	IITA-TMS-IBA970425	IITA-TMS-IBA930007
TMS13F1343P0007	IITA-TMS-IBA970425/IITA-TMS-IBA930007	IITA-TMS-IBA970425	IITA-TMS-IBA930007
TMS13F1343P0008	IITA-TMS-IBA970425/IITA-TMS-IBA930007	IITA-TMS-IBA970425	IITA-TMS-IBA930007
TMS13F1343P0009	IITA-TMS-IBA970425/IITA-TMS-IBA930007	IITA-TMS-IBA970425	IITA-TMS-IBA930007
TMS13F1343P0010	IITA-TMS-IBA970425/IITA-TMS-IBA930007	IITA-TMS-IBA970425	IITA-TMS-IBA930007
TMS13F1343P0011	IITA-TMS-IBA970425/IITA-TMS-IBA930007	IITA-TMS-IBA970425	IITA-TMS-IBA930007
TMS13F1343P0012	IITA-TMS-IBA970425/IITA-TMS-IBA930007	IITA-TMS-IBA970425	IITA-TMS-IBA930007
TMS13F1343P0013	IITA-TMS-IBA970425/IITA-TMS-IBA930007	IITA-TMS-IBA970425	IITA-TMS-IBA930007
TMS13F1343P0014	IITA-TMS-IBA970425/IITA-TMS-IBA930007	IITA-TMS-IBA970425	IITA-TMS-IBA930007
TMS13F1343P0015	IITA-TMS-IBA970425/IITA-TMS-IBA930007	IITA-TMS-IBA970425	IITA-TMS-IBA930007
TMS13F1343P0016	IITA-TMS-IBA970425/IITA-TMS-IBA930007	IITA-TMS-IBA970425	IITA-TMS-IBA930007
TMS13F1343P0017	IITA-TMS-IBA970425/IITA-TMS-IBA930007	IITA-TMS-IBA970425	IITA-TMS-IBA930007
TMS13F1343P0018	IITA-TMS-IBA970425/IITA-TMS-IBA930007	IITA-TMS-IBA970425	IITA-TMS-IBA930007
TMS13F1343P0019	IITA-TMS-IBA970425/IITA-TMS-IBA930007	IITA-TMS-IBA970425	IITA-TMS-IBA930007
TMS13F1343P0020	IITA-TMS-IBA970425/IITA-TMS-IBA930007	IITA-TMS-IBA970425	IITA-TMS-IBA930007
TMS13F1343P0021	IITA-TMS-IBA970425/IITA-TMS-IBA930007	IITA-TMS-IBA970425	IITA-TMS-IBA930007
TMS13F1343P0022	IITA-TMS-IBA970425/IITA-TMS-IBA930007	IITA-TMS-IBA970425	IITA-TMS-IBA930007
TMS13F1343P0023	IITA-TMS-IBA970425/IITA-TMS-IBA930007	IITA-TMS-IBA970425	IITA-TMS-IBA930007
TMS13F1343P0024	IITA-TMS-IBA970425/IITA-TMS-IBA930007	IITA-TMS-IBA970425	IITA-TMS-IBA930007
TMS13F1343P0025	IITA-TMS-IBA970425/IITA-TMS-IBA930007	IITA-TMS-IBA970425	IITA-TMS-IBA930007
TMS13F1343P0026	IITA-TMS-IBA970425/IITA-TMS-IBA930007	IITA-TMS-IBA970425	IITA-TMS-IBA930007
TMS13F1343P0027	IITA-TMS-IBA970425/IITA-TMS-IBA930007	IITA-TMS-IBA970425	IITA-TMS-IBA930007
TMS13F1343P0028	IITA-TMS-IBA970425/IITA-TMS-IBA930007	IITA-TMS-IBA970425	IITA-TMS-IBA930007
TMS13F1343P0029	IITA-TMS-IBA970425/IITA-TMS-IBA930007	IITA-TMS-IBA970425	IITA-TMS-IBA930007
TMS13F1343P0030	IITA-TMS-IBA970425/IITA-TMS-IBA930007	IITA-TMS-IBA970425	IITA-TMS-IBA930007
TMS13F1343P0031	IITA-TMS-IBA970425/IITA-TMS-IBA930007	IITA-TMS-IBA970425	IITA-TMS-IBA930007
TMS13F1343P0032	IITA-TMS-IBA970425/IITA-TMS-IBA930007	IITA-TMS-IBA970425	IITA-TMS-IBA930007
TMS13F1343P0033	IITA-TMS-IBA970425/IITA-TMS-IBA930007	IITA-TMS-IBA970425	IITA-TMS-IBA930007
TMS13F1343P0034	IITA-TMS-IBA970425/IITA-TMS-IBA930007	IITA-TMS-IBA970425	IITA-TMS-IBA930007
TMS13F1343P0035	IITA-TMS-IBA970425/IITA-TMS-IBA930007	IITA-TMS-IBA970425	IITA-TMS-IBA930007
TMS13F1343P0036	IITA-TMS-IBA970425/IITA-TMS-IBA930007	IITA-TMS-IBA970425	IITA-TMS-IBA930007
TMS13F1343P0037	IITA-TMS-IBA970425/IITA-TMS-IBA930007	IITA-TMS-IBA970425	IITA-TMS-IBA930007
TMS13F1343P0038	IITA-TMS-IBA970425/IITA-TMS-IBA930007	IITA-TMS-IBA970425	IITA-TMS-IBA930007
TMS13F1343P0039	IITA-TMS-IBA970425/IITA-TMS-IBA930007	IITA-TMS-IBA970425	IITA-TMS-IBA930007
TMS13F1343P0040	IITA-TMS-IBA970425/IITA-TMS-IBA930007	IITA-TMS-IBA970425	IITA-TMS-IBA930007
TMS13F1343P0041	IITA-TMS-IBA970425/IITA-TMS-IBA930007	IITA-TMS-IBA970425	IITA-TMS-IBA930007
TMS13F1343P0042	IITA-TMS-IBA970425/IITA-TMS-IBA930007	IITA-TMS-IBA970425	IITA-TMS-IBA930007
TMS13F1343P0043	IITA-TMS-IBA970425/IITA-TMS-IBA930007	IITA-TMS-IBA970425	IITA-TMS-IBA930007
TMS13F1343P0044	IITA-TMS-IBA970425/IITA-TMS-IBA930007	IITA-TMS-IBA970425	IITA-TMS-IBA930007
TMS13F1343P0045	IITA-TMS-IBA970425/IITA-TMS-IBA930007	IITA-TMS-IBA970425	IITA-TMS-IBA930007
TMS13F1343P0046	IITA-TMS-IBA970425/IITA-TMS-IBA930007	IITA-TMS-IBA970425	IITA-TMS-IBA930007
TMS13F1343P0047	IITA-TMS-IBA970425/IITA-TMS-IBA930007	IITA-TMS-IBA970425	IITA-TMS-IBA930007
TMS13F1343P0050	IITA-TMS-IBA970425/IITA-TMS-IBA930007	IITA-TMS-IBA970425	IITA-TMS-IBA930007
TMS13F1343P0051	IITA-TMS-IBA970425/IITA-TMS-IBA930007	IITA-TMS-IBA970425	IITA-TMS-IBA930007
TMS13F1343P0052	IITA-TMS-IBA970425/IITA-TMS-IBA930007	IITA-TMS-IBA970425	IITA-TMS-IBA930007
TMS13F1343P0053	IITA-TMS-IBA970425/IITA-TMS-IBA930007	IITA-TMS-IBA970425	IITA-TMS-IBA930007
TMS13F1344P0001	IITA-TMS-IBA970425/IITA-TMS-IBA940018	IITA-TMS-IBA970425	IITA-TMS-IBA940018
TMS13F1344P0002	IITA-TMS-IBA970425/IITA-TMS-IBA940018	IITA-TMS-IBA970425	IITA-TMS-IBA940018
TMS13F1344P0003	IITA-TMS-IBA970425/IITA-TMS-IBA940018	IITA-TMS-IBA970425	IITA-TMS-IBA940018
TMS13F1344P0004	IITA-TMS-IBA970425/IITA-TMS-IBA940018	IITA-TMS-IBA970425	IITA-TMS-IBA940018
TMS13F1344P0005	IITA-TMS-IBA970425/IITA-TMS-IBA940018	IITA-TMS-IBA970425	IITA-TMS-IBA940018
TMS13F1344P0006	IITA-TMS-IBA970425/IITA-TMS-IBA940018	IITA-TMS-IBA970425	IITA-TMS-IBA940018
TMS13F1344P0007	IITA-TMS-IBA970425/IITA-TMS-IBA940018	IITA-TMS-IBA970425	IITA-TMS-IBA940018
TMS13F1344P0008	IITA-TMS-IBA970425/IITA-TMS-IBA940018	IITA-TMS-IBA970425	IITA-TMS-IBA940018
TMS13F1350P0001	IITA-TMS-IBA971149/IITA-TMS-IBA020129	IITA-TMS-IBA971149	IITA-TMS-IBA020129
TMS13F1350P0002	IITA-TMS-IBA971149/IITA-TMS-IBA020129	IITA-TMS-IBA971149	IITA-TMS-IBA020129
TMS13F1350P0003	IITA-TMS-IBA971149/IITA-TMS-IBA020129	IITA-TMS-IBA971149	IITA-TMS-IBA020129
TMS13F1350P0004	IITA-TMS-IBA971149/IITA-TMS-IBA020129	IITA-TMS-IBA971149	IITA-TMS-IBA020129
TMS13F1350P0005	IITA-TMS-IBA971149/IITA-TMS-IBA020129	IITA-TMS-IBA971149	IITA-TMS-IBA020129
TMS13F1350P0006	IITA-TMS-IBA971149/IITA-TMS-IBA020129	IITA-TMS-IBA971149	IITA-TMS-IBA020129
TMS13F1352P0001	IITA-TMS-IBA971228/IITA-TMS-IBA930007	IITA-TMS-IBA971228	IITA-TMS-IBA930007
TMS13F1352P0002	IITA-TMS-IBA971228/IITA-TMS-IBA930007	IITA-TMS-IBA971228	IITA-TMS-IBA930007
TMS13F1352P0003	IITA-TMS-IBA971228/IITA-TMS-IBA930007	IITA-TMS-IBA971228	IITA-TMS-IBA930007
TMS13F1352P0004	IITA-TMS-IBA971228/IITA-TMS-IBA930007	IITA-TMS-IBA971228	IITA-TMS-IBA930007
TMS13F1352P0005	IITA-TMS-IBA971228/IITA-TMS-IBA930007	IITA-TMS-IBA971228	IITA-TMS-IBA930007
TMS13F1352P0006	IITA-TMS-IBA971228/IITA-TMS-IBA930007	IITA-TMS-IBA971228	IITA-TMS-IBA930007
TMS13F1352P0007	IITA-TMS-IBA971228/IITA-TMS-IBA930007	IITA-TMS-IBA971228	IITA-TMS-IBA930007
TMS13F1352P0008	IITA-TMS-IBA971228/IITA-TMS-IBA930007	IITA-TMS-IBA971228	IITA-TMS-IBA930007
TMS13F1352P0009	IITA-TMS-IBA971228/IITA-TMS-IBA930007	IITA-TMS-IBA971228	IITA-TMS-IBA930007
TMS13F1352P0010	IITA-TMS-IBA971228/IITA-TMS-IBA930007	IITA-TMS-IBA971228	IITA-TMS-IBA930007
TMS13F1352P0011	IITA-TMS-IBA971228/IITA-TMS-IBA930007	IITA-TMS-IBA971228	IITA-TMS-IBA930007
TMS13F1357P0001	IITA-TMS-IBA971228/IITA-TMS-MOK980004	IITA-TMS-IBA971228	IITA-TMS-MOK980004
TMS13F1357P0002	IITA-TMS-IBA971228/IITA-TMS-MOK980004	IITA-TMS-IBA971228	IITA-TMS-MOK980004
TMS13F1357P0003	IITA-TMS-IBA971228/IITA-TMS-MOK980004	IITA-TMS-IBA971228	IITA-TMS-MOK980004
[truncated: 472 more rows]
