# Supplementary material for: Marker-Based Estimates Reveal Significant Nonadditive Effects in Clonally Propagated Cassava (Manihot esculenta): Implications for the Prediction of Total Genetic Value and the Selection of Varieties
Source: G3 (Bethesda). 2016 Aug 30;6(11):3497–506. doi: 10.1534/g3.116.033332 (PMC5100848; doi:10.1534/g3.116.033332)
Supplement: Supplemental Material [file supp_g3.116.033332_TableS4.xlsx]

## Sheet: Sheet1
Table S4. Results from fitting five different additive and non-additive genetic mixed-models for three key cassava traits in a single-step to data from multiple locations and years for the IITA Genetic Gain dataset. Variance components (± standard errors), narrow-sense heritabilities (h2), proportion of the total phenotypic variance explained by dominance (d2), additive-by-additive epistasis (i2A…
Dominance matrices (D*) as in Su et al. 2012a.
Trait	Model	σ2loc.year				σ2rep				σ2add				σ2dom				σ2A#A				σ2A#D				σ2error				h2	d2	i2A#A	i2A#D	H2	N	loglik	AIC	BIC
DM	Additive	0.0251764	±	4.81444		6.16066	±	5.4396		10.4416	±	0.998565														15.3625	±	0.330957		0.326401				0.326401	4886	-9456.94	18921.9	18947.9
	Dominance	0.0165703	±	4.815		6.16867	±	5.44406						7.2676	±	0.652691										15.2866	±	0.330886			0.252879			0.252879	4886	-9469.87	18947.7	18973.7
	Add + Dom	0.00987428	±	4.80607		6.16751	±	5.44119		8.49663	±	1.6376		1.18701	±	0.899678										15.3325	±	0.331366		0.272384	0.0380531			0.310437	4886	-9456.2	18922.4	18954.9
	Add + Dom + AxA Epi	0.00656428	±	4.80789		6.17291	±	5.44492		8.20369	±	1.64213		0.290585	±	1.09554		1.73118	±	1.58215						15.3087	±	0.331444		0.25868	0.00916277	0.0545879		0.322431	4886	-9455.49	18923	18962
	Add + Dom + AxD Epi	0.00578676	±	4.809		6.1753	±	5.44679		8.15357	±	1.62326		0.0882379	±	1.16516						1.52679	±	1.27156		15.3024	±	0.331593		0.260897	0.00282343		0.0488542	0.312575	4886	-9455.32	18922.6	18961.6
RTWT	Additive	0.0554398	±	0.0323552		0.0138701	±	0.0100344		0.0954452	±	0.0085552														0.174823	±	0.00299909		0.28107				0.28107	7398	2362.06	-4716.13	-4688.49
	Dominance	0.0556431	±	0.0324927		0.0139649	±	0.0100993						0.0637784	±	0.00542686										0.17351	±	0.00298416			0.207817			0.207817	7398	2369.51	-4731.02	-4703.38
	Add + Dom	0.0556309	±	0.0324749		0.0139457	±	0.0100863		0.0358688	±	0.0128248		0.0369961	±	0.00888484										0.173696	±	0.00298643		0.113459	0.117025			0.230484	7398	2375.39	-4740.77	-4706.23
	Add + Dom + AxA Epi	0.0556552	±	0.0324877		0.0139496	±	0.0100886		0.0291091	±	0.0122116		0.020171	±	0.0108933		0.0326562	±	0.0142976						0.17338	±	0.00298352		0.0895883	0.0620796	0.100505		0.252173	7398	2378.09	-4744.18	-4702.73
	Add + Dom + AxD Epi	0.0556486	±	0.0324834		0.0139473	±	0.0100869		0.0314401	±	0.0122344		0.0174851	±	0.0117162						0.0253055	±	0.0116118		0.173329	±	0.00298416		0.0991313	0.055131		0.079789	0.234051	7398	2377.79	-4743.57	-4702.12
MCMDS	Additive	0.0512354	±	0.0244004		1.48992e-08	±	0.000444797		1.44273	±	0.0880046														0.341804	±	0.00578394		0.785899				0.785899	7680	-623.831	1255.66	1283.45
	Dominance	0.0512146	±	0.0243902		2.0611e-09	±	0.00044422						0.776244	±	0.0470169										0.341363	±	0.00577743			0.664125			0.664125	7680	-599.813	1207.63	1235.41
	Add + Dom	0.0512513	±	0.0244075		2.0611e-09	±	0.000444285		0.301138	±	0.116929		0.566873	±	0.081096										0.341415	±	0.00577811		0.23887	0.449658			0.688528	7680	-596.072	1202.14	1236.88
	Add + Dom + AxA Epi	0.0510403	±	0.0243079		2.0611e-09	±	0.000443942		0.276564	±	0.10776		0.155322	±	0.0886721		0.588793	±	0.123077						0.34115	±	0.0057734		0.195746	0.109934	0.416735		0.722416	7680	-584.338	1180.68	1222.35
	Add + Dom + AxD Epi	0.0509945	±	0.0242861		2.0611e-09	±	0.000443709		0.321083	±	0.102359		1.27672e-06	±	0.0803045						0.556042	±	0.0913518		0.340969	±	0.00577087		0.253002	1.00601e-06		0.438142	0.691146	7680	-580.52	1173.04	1214.72
Dominance matrices (D) as in Vitezica et al. 2013b.
Trait	Model	σ2loc.year				σ2rep				σ2add				σ2dom				σ2A#A				σ2A#D				σ2error				h2	d2	i2A#A	i2A#D	H2	N	loglik	AIC	BIC
DM	Additive	0.0251764	±	4.81444		6.16066	±	5.4396		10.4416	±	0.998565														15.3625	±	0.330957		0.326401				0.326401	4886	-9456.94	18921.9	18947.9
	Dominance	0.016732		4.80612		6.15686		5.43385						7.84806		0.660204										15.3147		0.331986			0.26752			0.26752	4886	-9514.47	19036.9	19062.9
	Add + Dom	0.00821707		4.80607		6.16941		5.4424		9.92573		1.27263		0.249307		0.420153										15.349		0.331561		0.313098	0.00786416			0.320962	4886	-9456.77	18923.5	18956
	Add + Dom + AxA Epi	0.00571885		4.80839		6.17457		5.44614		8.46254		1.45507		0.000361214		0.591644		1.94232		1.71465						15.3106		0.331425		0.265316	1.13247e-05	0.0608952		0.326222	4886	-9455.53	18923.1	18962
	Add + Dom + AxD Epi	0.00502241		4.80818		6.17485		5.4462		9.14623		1.45359		0.000286723		0.637264						0.86658		1.20712		15.3245		0.331995		0.290195	9.09727e-06		0.0274952	0.3177	4886	-9456.31	18924.6	18963.6
RTWT	Additive	0.0554398	±	0.0323552		0.0138701	±	0.0100344		0.0954452	±	0.0085552														0.174823	±	0.00299909		0.28107				0.28107	7398	2362.06	-4716.13	-4688.49
	Dominance	0.0557544		0.0325572		0.0139923		0.0101186						0.0627161		0.0051446										0.173498		0.00298532			0.204981			0.204981	7398	2346.83	-4685.66	-4658.02
	Add + Dom	0.0557014		0.0325129		0.0139572		0.0100944		0.0516883		0.00948676		0.0211677		0.00497033										0.173688		0.00298566		0.163466	0.0669434			0.230409	7398	2377.19	-4744.38	-4709.84
	Add + Dom + AxA Epi	0.0556941		0.0325086		0.0139559		0.0100931		0.041553		0.0102922		0.0129464		0.0068399		0.0260443		0.0159875						0.173464		0.00298431		0.128385	0.0400004	0.0804685		0.248854	7398	2378.59	-4745.17	-4703.72
	Add + Dom + AxD Epi	0.0556995		0.0325119		0.0139576		0.0100943		0.0461107		0.0104687		0.0138474		0.00753556						0.0136343		0.0116543		0.173464		0.00298592		0.145591	0.0437221		0.0430493	0.232363	7398	2377.91	-4743.81	-4702.36
MCMDS	Additive	0.0512354	±	0.0244004		1.48992e-08	±	0.000444797		1.44273	±	0.0880046														0.341804	±	0.00578394		0.785899				0.785899	7680	-623.831	1255.66	1283.45
	Dominance	0.0511301	±	0.0243504		2.43393e-09	±	0.000444229						0.724428	±	0.0436072										0.341368	±	0.0057774			0.648591			0.648591	7680	-618.298	1244.6	1272.38
	Add + Dom	0.0512532	±	0.0244085		2.0611e-09	±	0.000444489		0.479282	±	0.0851093		0.353485	±	0.0480484										0.341574	±	0.00578006		0.391061	0.288419			0.67948	7680	-591.426	1192.85	1227.58
	Add + Dom + AxA Epi	0.0510681	±	0.024321		2.0611e-09	±	0.000444062		0.369527	±	0.091007		0.108065	±	0.0568987		0.53048	±	0.137697						0.341243	±	0.00577466		0.263876	0.0771679	0.378811		0.719854	7680	-584.076	1180.15	1221.83
	Add + Dom + AxD Epi	0.0510505	±	0.0243126		2.0611e-09	±	0.000443694		0.360593	±	0.089084		0.0460188	±	0.056574						0.436731	±	0.0957276		0.340959	±	0.00577049		0.291895	0.0372516		0.353528	0.682674	7680	-582.076	1176.15	1217.83
aSu et al. 2012. PLoS One 7: 1–7. 10.1371/journal.pone.0045293
bVitezica et al. 2013. Genetics 195: 1223–1230.
