# Supplementary material for: Marker-Based Estimates Reveal Significant Nonadditive Effects in Clonally Propagated Cassava (Manihot esculenta): Implications for the Prediction of Total Genetic Value and the Selection of Varieties
Source: G3 (Bethesda). 2016 Aug 30;6(11):3497–506. doi: 10.1534/g3.116.033332 (PMC5100848; doi:10.1534/g3.116.033332)
Supplement: Supplemental Material [file supp_g3.116.033332_TableS5.xlsx]

## Sheet: Sheet1
Table S5. Results from fitting five different additive and non-additive genetic mixed-models for three key cassava traits in a single-step to data from multiple locations for the IITA Cycle 1 dataset. Variance components (± standard errors), narrow-sense heritabilities (h2), proportion of the total phenotypic variance explained by dominance (d2), additive-by-additive epistasis (i2A#A), additive-b…
Dominance matrices (D*) as in Su et al. 2012a.
Trait	Model	σ2loc.year				σ2add				σ2dom				σ2A#A				σ2A#D				σ2error				h2	d2	i2A#A	i2A#D	H2	N	loglik	AIC	BIC
DM	Additive	8.31711	±	8.34284		20.9426	±	2.27635														11.5084	±	0.601071		0.513701				0.513701	1828	-3544.16	7094.32	7110.85
	Dominance	8.68175	±	8.70867						15.9525	±	1.62801										10.6414	±	0.698799			0.452223			0.452223	1828	-3585.32	7176.63	7193.17
	Add + Dom	8.38126	±	8.4067		17.2528	±	2.52789		3.36153	±	1.48818										10.7261	±	0.662637		0.434342	0.084627			0.518969	1828	-3537.95	7083.91	7105.95
	Add + Dom + AxA Epi	8.41897	±	8.44437		16.6492	±	2.53445		2.80135	±	1.58354		2.04975	±	2.59075						10.4246	±	0.789807		0.412683	0.0694368	0.0508071		0.532926	1828	-3537.5	7085	7112.55
	Add + Dom + AxD Epi	8.38129	±	8.40672		17.2526	±	2.57861		3.36052	±	1.67326						0.00129632	±	2.24005		10.726	±	0.857961		0.434336	0.0846015		3.26351e-05	0.51897	1828	-3537.95	7085.91	7113.46
RTWT	Additive	0.0070819	±	0.00751495		0.10069	±	0.0183928														0.279717	±	0.0099817		0.259852				0.259852	2287	160.58	-315.16	-297.955
	Dominance	0.00647939	±	0.00689877						0.115768	±	0.0177212										0.247984	±	0.0109836			0.312691			0.312691	2287	183.509	-361.018	-343.813
	Add + Dom	0.00654554	±	0.00696234		0.0202123	±	0.0194774		0.102813	±	0.0224971										0.247274	±	0.0110254		0.0536356	0.272826			0.326461	2287	184.193	-360.385	-337.445
	Add + Dom + AxA Epi	0.0065395	±	0.0069591		0.0202509	±	0.0197202		0.10284	±	0.0235176		8.93145e-07	±	0.0341524						0.24725	±	0.0135232		0.053733	0.272871	2.36984e-06		0.326606	2287	184.193	-358.385	-329.71
	Add + Dom + AxD Epi	0.00654131	±	0.00696023		0.0202175	±	0.0197319		0.102818	±	0.0246195						1.82258e-08	±	0.0345688		0.247271	±	0.0152943		0.0536492	0.272837		4.8364e-08	0.326486	2287	184.193	-358.385	-329.71
MCMDS	Additive	0.0472146	±	0.0481731		2.19898	±	0.158533														0.475532	±	0.0262559		0.807936				0.807936	2460	-1205.91	2417.83	2435.25
	Dominance	0.0545156	±	0.0555251						1.99268	±	0.10519										0.333649	±	0.0258284			0.836963			0.836963	2460	-1370.19	2746.38	2763.8
	Add + Dom	0.0491227	±	0.0500276		1.98421	±	0.178886		0.370948	±	0.0798001										0.367185	±	0.0256144		0.715942	0.133845			0.849788	2460	-1194.15	2396.31	2419.54
	Add + Dom + AxA Epi	0.0518085	±	0.0526835		1.8907	±	0.183313		0.284469	±	0.0855325		0.360582	±	0.119622						0.305565	±	0.0254709		0.653515	0.0983257	0.124634		0.876475	2460	-1190.86	2391.71	2420.75
	Add + Dom + AxD Epi	0.0537256	±	0.05458		1.77953	±	0.178373		0.172246	±	0.0819091						0.514342	±	0.100868		0.264475	±	0.0233777		0.639126	0.0618629		0.184728	0.885717	2460	-1184.46	2378.93	2407.97
Dominance matrices(D) as in Vitezica et al. 2013b.
Trait	Model	σ2loc.year				σ2add				σ2dom				σ2A#A				σ2A#D				σ2error				h2	d2	i2A#A	i2A#D	H2	N	loglik	AIC	BIC
DM	Additive	8.31711	±	8.34284		20.9426	±	2.27635														11.5084	±	0.601071		0.513701				0.513701	1828	-3544.16	7094.32	7110.85
	Dominance	8.75382		8.78395						13.2126		1.44122										12.5961		0.778409			0.382281			0.382281	1828	-3672.76	7351.52	7368.05
	Add + Dom	8.36581		8.39117		18.6049		2.19995		1.98665		0.770089										10.639		0.657525		0.469864	0.0501726			0.520036	1828	-3535.68	7079.37	7101.41
	Add + Dom + AxA Epi	8.38263		8.40798		18.2475		2.3284		1.84577		0.845958		0.90637		2.64615						10.5055		0.786153		0.457471	0.0462743	0.0227231		0.526468	1828	-3535.6	7081.2	7108.75
	Add + Dom + AxD Epi	8.36583		8.3912		18.6026		2.32312		1.98434		0.890992						2.06113e-09		1.99057		10.6409		0.849446		0.469838	0.0501175		5.20571e-11	0.519955	1828	-3535.68	7081.37	7108.92
RTWT	Additive	0.0070819	±	0.00751495		0.10069	±	0.0183928														0.279717	±	0.0099817		0.259852				0.259852	2287	160.58	-315.16	-297.955
	Dominance	0.0059454		0.0063634						0.101528		0.015193										0.245596		0.0109905			0.287558			0.287558	2287	188.468	-370.937	-353.732
	Add + Dom	0.0062636		0.00667626		0.0449773		0.0139205		0.0831461		0.0150097										0.236956		0.011016		0.121121	0.223907			0.345027	2287	194.416	-380.833	-357.893
	Add + Dom + AxA Epi	0.00626338		0.00667614		0.044984		0.0149393		0.0831314		0.0161493		7.59258e-05		0.0362752						0.236936		0.0133778		0.121123	0.223838	0.000204436		0.345166	2287	194.414	-378.829	-350.154
	Add + Dom + AxD Epi	0.00626345		0.00667627		0.0449973		0.0148931		0.0831412		0.016949						2.16175e-09		0.0324761		0.236952		0.0153607		0.121171	0.223887		5.82127e-09	0.345058	2287	194.416	-378.833	-350.158
MCMDS	Additive	0.0472146	±	0.0481731		2.19898	±	0.158533														0.475532	±	0.0262559		0.807936				0.807936	2460	-1205.91	2417.83	2435.25
	Dominance	0.0535419		0.0548723						1.17499		0.0893536										0.659472		0.0384368			0.622346			0.622346	2460	-1538.24	3082.47	3099.9
	Add + Dom	0.0499811		0.0508706		2.00635		0.153892		0.260881		0.0434045										0.352974		0.0247958		0.75139	0.0977014			0.849091	2460	-1182.99	2373.99	2397.22
	Add + Dom + AxA Epi	0.0519943		0.052863		1.91758		0.166127		0.229674		0.0479087		0.264684		0.119459						0.305233		0.0253169		0.692476	0.0829399	0.0955826		0.870998	2460	-1181.06	2372.11	2401.15
	Add + Dom + AxD Epi	0.0538143		0.0546656		1.80441		0.161993		0.181515		0.0482778						0.349801		0.0866343		0.267638		0.0234582		0.679069	0.0683113		0.131644	0.879025	2460	-1176.2	2362.39	2391.43
aSu et al. 2012. PLoS One 7: 1–7. 10.1371/journal.pone.0045293
bVitezica et al. 2013. Genetics 195: 1223–1230.
