# Supplementary material for: Marker-Based Estimates Reveal Significant Nonadditive Effects in Clonally Propagated Cassava (Manihot esculenta): Implications for the Prediction of Total Genetic Value and the Selection of Varieties
Source: G3 (Bethesda). 2016 Aug 30;6(11):3497–506. doi: 10.1534/g3.116.033332 (PMC5100848; doi:10.1534/g3.116.033332)
Supplement: Supplemental Material [file supp_g3.116.033332_TableS6.xlsx]

## Sheet: Sheet1
Table S6. The asymptotic correlation matrices of parameter estimates for each trait from an additive plus dominance genetic model fit in the IITA’s Genetic Gain dataset. Matrices presented here inform about the dependency of variance component estimates and are derived from asymptotic variance-covariance matrix of estimated parameters (V), provided by the regress R package, which was used to fit …
		σ2loc.year	σ2rep	σ2add	σ2dom	σ2error
DM	σ2loc.year	1	-0.84	0	0	0
	σ2rep	-0.84	1	0	0	0
	σ2add	0	0	1	-0.63	-0.06
	σ2dom	0	0	-0.8	1	-0.07
	σ2error	0	0	-0.01	-0.08	1
		σ2loc.year	σ2rep	σ2add	σ2dom	σ2error
RTWT	σ2loc.year	1	-0.24	0	0	0
	σ2rep	-0.24	1	0	0	0
	σ2add	0	0	1	-0.64	-0.03
	σ2dom	0	0	-0.82	1	-0.06
	σ2error	0	0	0	-0.06	1
		σ2loc.year	σ2rep	σ2add	σ2dom	σ2error
MCMDS	σ2loc.year	1	-0.01	0	0	0
	σ2rep	-0.01	1	0	0	-0.02
	σ2add	0	0	1	-0.69	-0.01
	σ2dom	0	0	-0.83	1	-0.02
	σ2error	0	-0.02	0	-0.02	1
aSu et al. 2012. PLoS One 7: 1–7. 10.1371/journal.pone.0045293
bVitezica et al. 2013. Genetics 195: 1223–1230.
