# Supplementary material for: Marker-Based Estimates Reveal Significant Nonadditive Effects in Clonally Propagated Cassava (Manihot esculenta): Implications for the Prediction of Total Genetic Value and the Selection of Varieties
Source: G3 (Bethesda). 2016 Aug 30;6(11):3497–506. doi: 10.1534/g3.116.033332 (PMC5100848; doi:10.1534/g3.116.033332)
Supplement: Supplemental Material [file supp_g3.116.033332_TableS7.xlsx]

## Sheet: Sheet1
Table S7. The asymptotic correlation matrices of parameter estimates for each trait from an additive plus dominance plus additive-by-additive epistasis genetic model fit in the IITA’s Genetic Gain dataset. Matrices presented here inform about the dependency of variance component estimates and are derived from asymptotic variance-covariance matrix of estimated parameters (V), provided by the regre…
		σ2loc.year	σ2rep	σ2add	σ2dom	σ2A#A	σ2error
DM	σ2loc.year	1	-0.84	0	0	0	0
	σ2rep	-0.84	1	0	0	0	0
	σ2add	0	0	1	0	-0.54	-0.01
	σ2dom	0	0	-0.47	1	-0.69	-0.01
	σ2A#A	0	0	-0.23	-0.62	1	-0.06
	σ2error	0	0	0	-0.02	-0.06	1
		σ2loc.year	σ2rep	σ2add	σ2dom	σ2A#A	σ2error
RTWT	σ2loc.year	1	-0.24	0	0	0	0
	σ2rep	-0.24	1	0	0	0	0
	σ2add	0	0	1	-0.02	-0.49	0
	σ2dom	0	0	-0.54	1	-0.72	-0.01
	σ2A#A	0	0	-0.14	-0.63	1	-0.04
	σ2error	0	0	0.01	-0.02	-0.04	1
		σ2loc.year	σ2rep	σ2add	σ2dom	σ2A#A	σ2error
MCMDS	σ2loc.year	1	-0.01	0	0	0	0
	σ2rep	-0.01	1	0	0	0	-0.02
	σ2add	0	0	1	-0.04	-0.5	0
	σ2dom	0	0	-0.53	1	-0.71	0
	σ2A#A	0	0	-0.17	-0.62	1	-0.01
	σ2error	0	-0.02	0	-0.01	-0.01	1
aSu et al. 2012. PLoS One 7: 1–7. 10.1371/journal.pone.0045293
bVitezica et al. 2013. Genetics 195: 1223–1230.
