# Supplementary material for: Marker-Based Estimates Reveal Significant Nonadditive Effects in Clonally Propagated Cassava (Manihot esculenta): Implications for the Prediction of Total Genetic Value and the Selection of Varieties
Source: G3 (Bethesda). 2016 Aug 30;6(11):3497–506. doi: 10.1534/g3.116.033332 (PMC5100848; doi:10.1534/g3.116.033332)
Supplement: Supplemental Material [file supp_g3.116.033332_TableS8.xlsx]

## Sheet: Sheet1
Table S8. The asymptotic correlation matrices of parameter estimates for each trait from an additive plus dominance plus additive-by-dominance epistasis genetic model fit in the IITA’s Genetic Gain dataset. Matrices presented here inform about the dependency of variance component estimates and are derived from asymptotic variance-covariance matrix of estimated parameters (V), provided by the regr…
		σ2loc.year	σ2rep	σ2add	σ2dom	σ2A#D	σ2error
DM	σ2loc.year	1	-0.84	0	0	0	0
	σ2rep	-0.84	1	0	0	0	0
	σ2add	0	0	1	0.04	-0.52	-0.01
	σ2dom	0	0	-0.42	1	-0.75	0.01
	σ2A#D	0	0	-0.22	-0.68	1	-0.07
	σ2error	0	0	0	0	-0.07	1
		σ2loc.year	σ2rep	σ2add	σ2dom	σ2A#D	σ2error
RTWT	σ2loc.year	1	-0.24	0	0	0	0
	σ2rep	-0.24	1	0	0	0	0
	σ2add	0	0	1	0.01	-0.47	0
	σ2dom	0	0	-0.5	1	-0.77	0
	σ2A#D	0	0	-0.12	-0.69	1	-0.05
	σ2error	0	0	0.01	-0.01	-0.05	1
		σ2loc.year	σ2rep	σ2add	σ2dom	σ2A#D	σ2error
MCMDS	σ2loc.year	1	-0.01	0	0	0	0
	σ2rep	-0.01	1	0	0	0	-0.02
	σ2add	0	0	1	0	-0.49	0
	σ2dom	0	0	-0.48	1	-0.74	0
	σ2A#D	0	0	-0.2	-0.64	1	-0.02
	σ2error	0	-0.02	0	0	-0.02	1
aSu et al. 2012. PLoS One 7: 1–7. 10.1371/journal.pone.0045293
bVitezica et al. 2013. Genetics 195: 1223–1230.
