# Supplementary material for: Marker-Based Estimates Reveal Significant Nonadditive Effects in Clonally Propagated Cassava (Manihot esculenta): Implications for the Prediction of Total Genetic Value and the Selection of Varieties
Source: G3 (Bethesda). 2016 Aug 30;6(11):3497–506. doi: 10.1534/g3.116.033332 (PMC5100848; doi:10.1534/g3.116.033332)
Supplement: Supplemental Material [file supp_g3.116.033332_TableS9.xlsx]

## Sheet: Sheet1
Table S9. The asymptotic correlation matrices of parameter estimates for each trait from an additive plus dominance genetic model fit in the IITA’s Cycle 1 dataset. Matrices presented here inform about the dependency of variance component estimates and are derived from asymptotic variance-covariance matrix of estimated parameters (V), provided by the regress R package, which was used to fit each …
		σ2loc.year	σ2add	σ2dom	σ2error
DM	σ2loc.year	1	0	0	0
	σ2add	0	1	-0.21	-0.36
	σ2dom	0	-0.51	1	-0.46
	σ2error	0	-0.17	-0.46	1
		σ2loc.year	σ2add	σ2dom	σ2error
RTWT	σ2loc.year	1	0	0	0
	σ2add	0	1	-0.21	-0.2
	σ2dom	0	-0.6	1	-0.54
	σ2error	0	0.04	-0.51	1
		σ2loc.year	σ2add	σ2dom	σ2error
MCMDS	σ2loc.year	1	0	0	0
	σ2add	0	1	-0.29	-0.36
	σ2dom	0	-0.5	1	-0.39
	σ2error	0	-0.23	-0.4	1
aSu et al. 2012. PLoS One 7: 1–7. 10.1371/journal.pone.0045293
bVitezica et al. 2013. Genetics 195: 1223–1230.
