# Supplementary material for: Marker-Based Estimates Reveal Significant Nonadditive Effects in Clonally Propagated Cassava (Manihot esculenta): Implications for the Prediction of Total Genetic Value and the Selection of Varieties
Source: G3 (Bethesda). 2016 Aug 30;6(11):3497–506. doi: 10.1534/g3.116.033332 (PMC5100848; doi:10.1534/g3.116.033332)
Supplement: Supplemental Material [file supp_g3.116.033332_TableS10.xlsx]

## Sheet: Sheet1
Table S10. The asymptotic correlation matrices of parameter estimates for each trait from an additive plus dominance plus additive-by-additive epistasis genetic model fit in the IITA’s Cycle 1 dataset. Matrices presented here inform about the dependency of variance component estimates and are derived from asymptotic variance-covariance matrix of estimated parameters (V), provided by the regress R…
		σ2loc.year	σ2add	σ2dom	σ2A#A	σ2error
DM	σ2loc.year	1	0	0	0	0
	σ2add	0	1	-0.03	-0.35	-0.09
	σ2dom	0	-0.39	1	-0.43	-0.1
	σ2A#A	0	-0.19	-0.39	1	-0.55
	σ2error	0	-0.03	-0.13	-0.56	1
		σ2loc.year	σ2add	σ2dom	σ2A#A	σ2error
RTWT	σ2loc.year	1	0	0	0	0
	σ2add	0	1	-0.04	-0.36	0.06
	σ2dom	0	-0.52	1	-0.37	-0.2
	σ2A#A	0	-0.18	-0.29	1	-0.57
	σ2error	0	0.13	-0.23	-0.58	1
		σ2loc.year	σ2add	σ2dom	σ2A#A	σ2error
MCMDS	σ2loc.year	1	0	0	0	0
	σ2add	0	1	-0.06	-0.42	-0.09
	σ2dom	0	-0.33	1	-0.46	-0.08
	σ2A#A	0	-0.29	-0.44	1	-0.43
	σ2error	0	-0.06	-0.1	-0.43	1
aSu et al. 2012. PLoS One 7: 1–7. 10.1371/journal.pone.0045293
bVitezica et al. 2013. Genetics 195: 1223–1230.
