# Supplementary material for: Marker-Based Estimates Reveal Significant Nonadditive Effects in Clonally Propagated Cassava (Manihot esculenta): Implications for the Prediction of Total Genetic Value and the Selection of Varieties
Source: G3 (Bethesda). 2016 Aug 30;6(11):3497–506. doi: 10.1534/g3.116.033332 (PMC5100848; doi:10.1534/g3.116.033332)
Supplement: Supplemental Material [file supp_g3.116.033332_TableS11.xlsx]

## Sheet: Sheet1
Table S11. The asymptotic correlation matrices of parameter estimates for each trait from an additive plus dominance plus additive-by-dominance epistasis genetic model fit in the IITA’s Cycle 1 dataset. Matrices presented here inform about the dependency of variance component estimates and are derived from asymptotic variance-covariance matrix of estimated parameters (V), provided by the regress …
		σ2loc.year	σ2add	σ2dom	σ2A#D	σ2error
DM	σ2loc.year	1	0	0	0	0
	σ2add	0	1	-0.01	-0.32	-0.06
	σ2dom	0	-0.35	1	-0.51	0.02
	σ2A#D	0	-0.2	-0.46	1	-0.63
	σ2error	0	0	-0.03	-0.64	1
		σ2loc.year	σ2add	σ2dom	σ2A#D	σ2error
logRTWT	σ2loc.year	1	0	0	0	0
	σ2add	0	1	-0.01	-0.36	0.12
	σ2dom	0	-0.48	1	-0.46	-0.02
	σ2A#D	0	-0.16	-0.41	1	-0.7
	σ2error	0	0.14	-0.05	-0.69	1
		σ2loc.year	σ2add	σ2dom	σ2A#D	σ2error
MCMDS	σ2loc.year	1	0	0	0	0
	σ2add	0	1	-0.02	-0.43	-0.04
	σ2dom	0	-0.26	1	-0.54	0
	σ2A#D	0	-0.33	-0.51	1	-0.45
	σ2error	0	-0.01	-0.01	-0.45	1
aSu et al. 2012. PLoS One 7: 1–7. 10.1371/journal.pone.0045293
bVitezica et al. 2013. Genetics 195: 1223–1230.
