# Supplementary material for: Marker-Based Estimates Reveal Significant Nonadditive Effects in Clonally Propagated Cassava (Manihot esculenta): Implications for the Prediction of Total Genetic Value and the Selection of Varieties
Source: G3 (Bethesda). 2016 Aug 30;6(11):3497–506. doi: 10.1534/g3.116.033332 (PMC5100848; doi:10.1534/g3.116.033332)
Supplement: Supplemental Material [file supp_g3.116.033332_TableS12.xlsx]

## Sheet: Sheet1
Table S12. Summary of results from five additive and non-additive genetic mixed-models for three traits across 47 trials conducted on the IITA Genetic Gain germplasm. The mean (± standard errors) across 47 trials for each trait and model fitted is given for the following model parameters: variance components, narrow-sense heritabilities (h2), proportion of the total phenotypic variance explained …
Trait	Model	σ2rep				σ2add				σ2dom				σ2A#A				σ2A#D				σ2error				h2				d2				i2A#A				i2A#D				H2				N
DM	Additive	2.91	±	1.318		12.308	±	1.065														17.86	±	1.088		0.38	±	0.02														0.38	±	0.02		328	±	36
	Dominance	2.916	±	1.315						9.79	±	0.886										17.41	±	1.072						0.35	±	0.02										0.35	±	0.02		328	±	36
	Add + Dom	2.908	±	1.317		9.851	±	1.013		2.703	±	0.551										17.25	±	1.104		0.3	±	0.03		0.09	±	0.02										0.39	±	0.03		328	±	36
	Add + Dom + AxA Epi	2.914	±	1.319		8.574	±	0.909		1.755	±	0.436		4.808	±	1.464						16.75	±	1.124		0.26	±	0.03		0.06	±	0.02		0.11	±	0.03						0.43	±	0.03		328	±	36
	Add + Dom + AxD Epi	2.914	±	1.319		8.566	±	0.894		1.504	±	0.393						4.021	±	1.072		16.6	±	1.156		0.26	±	0.02		0.05	±	0.02						0.13	±	0.04		0.45	±	0.03		328	±	36
RTWT	Additive	0.02	±	0.006		0.096	±	0.008														0.17	±	0.009		0.34	±	0.02														0.34	±	0.02		487	±	39
	Dominance	0.019	±	0.006						0.078	±	0.006										0.16	±	0.009						0.3	±	0.02										0.3	±	0.02		487	±	39
	Add + Dom	0.019	±	0.006		0.038	±	0.007		0.049	±	0.007										0.16	±	0.009		0.15	±	0.02		0.18	±	0.02										0.33	±	0.02		487	±	39
	Add + Dom + AxA Epi	0.019	±	0.006		0.03	±	0.005		0.032	±	0.006		0.047	±	0.011						0.16	±	0.009		0.12	±	0.02		0.1	±	0.02		0.15	±	0.03						0.37	±	0.02		487	±	39
	Add + Dom + AxD Epi	0.019	±	0.006		0.031	±	0.005		0.027	±	0.006						0.04	±	0.009		0.16	±	0.009		0.12	±	0.02		0.09	±	0.02						0.14	±	0.03		0.36	±	0.02		487	±	39
MCMDS	Additive	0.003	±	0.001		1.012	±	0.097														0.22	±	0.022		0.79	±	0.02														0.79	±	0.02		513	±	39
	Dominance	0.003	±	0.001						0.651	±	0.057										0.21	±	0.018						0.74	±	0.02										0.74	±	0.02		513	±	39
	Add + Dom	0.003	±	0.001		0.145	±	0.027		0.543	±	0.054										0.21	±	0.019		0.16	±	0.03		0.59	±	0.03										0.75	±	0.02		513	±	39
	Add + Dom + AxA Epi	0.003	±	0.001		0.147	±	0.025		0.359	±	0.049		0.301	±	0.043						0.2	±	0.018		0.13	±	0.02		0.38	±	0.04		0.26	±	0.03						0.78	±	0.02		513	±	39
	Add + Dom + AxD Epi	0.003	±	0.001		0.17	±	0.027		0.215	±	0.041						0.373	±	0.04		0.2	±	0.018		0.17	±	0.02		0.22	±	0.03						0.38	±	0.03		0.77	±	0.02		513	±	39
[truncated: 9 more columns]
