# Supplementary material for: Marker-Based Estimates Reveal Significant Nonadditive Effects in Clonally Propagated Cassava (Manihot esculenta): Implications for the Prediction of Total Genetic Value and the Selection of Varieties
Source: G3 (Bethesda). 2016 Aug 30;6(11):3497–506. doi: 10.1534/g3.116.033332 (PMC5100848; doi:10.1534/g3.116.033332)
Supplement: Supplemental Material [file supp_g3.116.033332_TableS13.xlsx]

## Sheet: Sheet1
Table S13. Results from five additive and non-additive genetic mixed-models for three traits across 47 trials conducted on the IITA Genetic Gain germplasm. The following model parameters are given for each trial-trait-model combination tested: variance components, narrow-sense heritabilities (h2), proportion of the total phenotypic variance explained by dominance (d2), additive-by-additive epista…
Trait	Model	Location-Year (Trial)	σ2rep	σ2add	σ2dom	σ2A#A	σ2A#D	σ2error	h2	d2	i2A#A	i2A#D	H2	N	loglik	AIC	BIC
DM	A+D	Ibadan.2000	0.255884	5.80427	5.25512	-	-	14.3663	0.22601	0.204626	-	-	0.430636	241	-477.802	963.603	988.512
DM	A+D	Ibadan.2001	1.13245	10.4008	4.46064	-	-	18.7517	0.299342	0.12838	-	-	0.427722	330	-693.587	1395.17	1421.97
DM	A+D	Ibadan.2002	3.72859	13.1564	2.06e-09	-	-	15.9918	0.400172	6.27e-11	-	-	0.400172	401	-806.658	1621.32	1649.28
DM	A+D	Ibadan.2003	4.0933	0.00146789	9.64326	-	-	15.6821	4.99e-05	0.327777	-	-	0.327827	514	-1030.51	2069.02	2098.47
DM	A+D	Ibadan.2004	3.04e-05	7.6153	6.09279	-	-	25.7996	0.192755	0.154218	-	-	0.346972	422	-942.66	1893.32	1921.59
DM	A+D	Ibadan.2005	0.283462	9.22104	11.1451	-	-	25.0427	0.201807	0.243916	-	-	0.445723	688	-1552.21	3112.43	3143.63
DM	A+D	Ibadan.2006	0.63975	11.4604	3.98752	-	-	13.6939	0.384815	0.133892	-	-	0.518707	709	-1403.83	2815.65	2847.03
DM	A+D	Ibadan.2007	15.8289	17.0257	1.54969	-	-	23.4964	0.29405	0.0267646	-	-	0.320814	716	-1579.69	3167.38	3198.82
DM	A+D	Ibadan.2014	6.74645	9.62003	2.05e-09	-	-	6.70766	0.416918	8.89e-11	-	-	0.416918	741	-1226.88	2461.76	2493.41
DM	A+D	Jos.2000	-	2.06e-09	1.15759	-	-	7.51239	2.38e-10	0.133516	-	-	0.133516	87	-134.411	274.821	291.151
DM	A+D	Mmdori.2000	-	9.99112	0.000890731	-	-	9.98178	0.500212	4.46e-05	-	-	0.500256	67	-122.313	250.626	265.65
DM	A+D	Mmdori.2001	-	27.1069	0.00179691	-	-	5.47366	0.83195	5.51e-05	-	-	0.832005	62	-118.375	242.75	257.386
DM	A+D	Mmdori.2002	-	6.56e-12	3.75e-08	-	-	4.27971	1.53e-12	8.76e-09	-	-	8.77e-09	17	-19.6311	45.2621	53.4282
DM	A+D	Mmdori.2006	-	19.7045	5.63228	-	-	11.0332	0.541779	0.154861	-	-	0.69664	133	-276.179	558.357	576.809
DM	A+D	Mmdori.2007	-	2.06e-09	9.84398	-	-	6.05559	1.3e-10	0.619135	-	-	0.619135	128	-224.534	455.067	473.328
DM	A+D	Mokwa.2000	-	16.5415	0.00277456	-	-	13.632	0.548162	9.19e-05	-	-	0.548254	134	-270.769	547.538	566.027
DM	A+D	Mokwa.2001	-	10.3781	2.06e-09	-	-	23.7911	0.303728	6.03e-11	-	-	0.303728	136	-295.092	596.185	614.748
DM	A+D	Mokwa.2002	-	16.9537	6.13932	-	-	25.649	0.347825	0.125955	-	-	0.473781	173	-397.982	801.963	821.73
DM	A+D	Mokwa.2003	-	8.34016	2.06e-09	-	-	18.81	0.307187	7.59e-11	-	-	0.307187	219	-450.515	907.03	927.975
DM	A+D	Mokwa.2004	-	7.45865	0.109993	-	-	16.0892	0.315271	0.00464931	-	-	0.319921	240	-475.907	957.814	979.217
DM	A+D	Mokwa.2005	1.13442	15.3691	8.18743	-	-	24.9238	0.309769	0.16502	-	-	0.474789	583	-1320.84	2649.67	2679.88
DM	A+D	Mokwa.2006	-	4.89959	0.945786	-	-	27.7665	0.145769	0.0281384	-	-	0.173908	289	-638.535	1283.07	1305.4
DM	A+D	Mokwa.2007	-	8.77209	2.06e-09	-	-	22.9984	0.276108	6.49e-11	-	-	0.276108	298	-639.59	1285.18	1307.67
DM	A+D	Mokwa.2008	-	4.19604	11.9722	-	-	21.2104	0.112258	0.320296	-	-	0.432554	330	-728.055	1462.11	1485.11
DM	A+D	Mokwa.2014	-	13.6484	2.06e-09	-	-	17.1296	0.443447	6.69e-11	-	-	0.443447	83	-168.296	342.592	358.686
DM	A+D	Ubiaja.2002	-	7.31696	1.71301	-	-	17.674	0.274003	0.0641483	-	-	0.338152	182	-371.715	749.43	769.45
DM	A+D	Ubiaja.2003	0.51367	16.4159	2.18508	-	-	23.7795	0.382707	0.0509414	-	-	0.433648	512	-1133.1	2274.21	2303.64
DM	A+D	Ubiaja.2004	-	14.2339	1.51e-05	-	-	15.7687	0.474422	5.03e-07	-	-	0.474422	307	-625.616	1257.23	1279.87
DM	A+D	Ubiaja.2005	-	17.7985	7.44605	-	-	26.851	0.341651	0.142931	-	-	0.484582	315	-734.322	1474.64	1497.41
DM	A+D	Ubiaja.2006	-	4.64148	2.06e-09	-	-	25.2905	0.155067	6.89e-11	-	-	0.155067	349	-752.652	1511.3	1534.58
DM	A+D	Ubiaja.2007	-	8.46995	0.891938	-	-	32.3652	0.202985	0.0213755	-	-	0.22436	381	-878.108	1762.22	1785.93
DM	A+D	Ubiaja.2008	-	7.49966	2.06e-09	-	-	25.9051	0.224509	6.17e-11	-	-	0.224509	386	-846.066	1698.13	1721.91
DM	A+D	Ubiaja.2009	-	16.2471	5.43746	-	-	20.8592	0.381892	0.127809	-	-	0.5097	453	-1007.82	2021.63	2046.21
DM	A+D	Ubiaja.2010	-	19.9374	0.00168366	-	-	19.2846	0.5083	4.29e-05	-	-	0.508343	590	-1274.28	2554.56	2580.47
DM	A+D	Ubiaja.2013	0.53743	8.07198	0.766516	-	-	7.45932	0.479469	0.0455305	-	-	0.524999	1141	-1907.45	3822.91	3857.14
DM	A+D	Ubiaja.2014	-	3.14979	0.000531179	-	-	4.03023	0.438656	7.4e-05	-	-	0.43873	614	-823.644	1653.29	1679.39
DM	A+D	Zaria.2000	-	24.1148	0.00569631	-	-	11.2608	0.68157	0.000160998	-	-	0.681731	105	-212.407	430.815	448.085
DM	A+D	Zaria.2001	-	0.269755	7.31e-06	-	-	14.7253	0.0179896	4.87e-07	-	-	0.0179901	103	-188.705	383.41	400.584
DM	A+D	Zaria.2002	-	8.23172	6.2556	-	-	13.6034	0.293041	0.222693	-	-	0.515734	135	-273.627	553.254	571.781
DM	A+D	Zaria.2003	-	3.74375	2.06e-09	-	-	23.2759	0.138557	7.63e-11	-	-	0.138557	160	-336.543	679.086	698.462
DM	A+D	Zaria.2005	-	5.7105	2.06e-09	-	-	12.7409	0.309489	1.12e-10	-	-	0.309489	177	-330.075	666.151	686.032
DM	A+D	Zaria.2006	-	1.85047	5.41837	-	-	13.0804	0.0909353	0.266269	-	-	0.357204	201	-387.732	781.464	801.981
DM	A+D	Zaria.2007	-	8.20907	9.73e-05	-	-	18.0538	0.312572	3.71e-06	-	-	0.312576	262	-534.731	1075.46	1097.3
DM	Add	Ibadan.2000	0.257366	12.648	-	-	-	14.6381	0.459201	-	-	-	0.459201	241	-478.202	962.404	983.828
DM	Add	Ibadan.2001	1.12938	16.1487	-	-	-	18.9978	0.445163	-	-	-	0.445163	330	-693.869	1393.74	1416.73
DM	Add	Ibadan.2002	3.73011	13.1526	-	-	-	15.9928	0.400074	-	-	-	0.400074	401	-806.657	1619.31	1643.28
DM	Add	Ibadan.2003	4.12517	11.7034	-	-	-	16.4014	0.363121	-	-	-	0.363121	514	-1032.45	2070.9	2096.11
DM	Add	Ibadan.2004	1.08e-05	14.5712	-	-	-	26.5132	0.354665	-	-	-	0.354665	422	-943.141	1892.28	1916.51
DM	Add	Ibadan.2005	0.272969	22.4796	-	-	-	26.1057	0.460098	-	-	-	0.460098	688	-1554.05	3114.1	3140.77
DM	Add	Ibadan.2006	0.637213	16.5022	-	-	-	14.0178	0.529643	-	-	-	0.529643	709	-1404.67	2815.34	2842.15
DM	Add	Ibadan.2007	15.8383	18.8389	-	-	-	23.6554	0.322957	-	-	-	0.322957	716	-1579.72	3165.43	3192.3
DM	Add	Ibadan.2014	6.7543	9.62563	-	-	-	6.70611	0.416946	-	-	-	0.416946	741	-1226.88	2459.76	2486.8
DM	Add	Jos.2000	-	0.953903	-	-	-	7.85909	0.108238	-	-	-	0.108238	87	-134.497	272.993	286.857
DM	Add	Mmdori.2000	-	9.92469	-	-	-	10.0113	0.497827	-	-	-	0.497827	67	-122.313	248.626	261.444
DM	Add	Mmdori.2001	-	11.6721	-	-	-	11.8759	0.495672	-	-	-	0.495672	62	-118.52	241.04	253.548
DM	Add	Mmdori.2002	-	1.87e-09	-	-	-	4.27971	4.36e-10	-	-	-	4.36e-10	17	-19.6311	43.2621	50.595
DM	Add	Mmdori.2006	-	24.0979	-	-	-	12.68	0.655227	-	-	-	0.655227	133	-276.256	556.511	572.073
DM	Add	Mmdori.2007	-	9.27891	-	-	-	8.44484	0.52353	-	-	-	0.52353	128	-226.42	456.839	472.247
DM	Add	Mokwa.2000	-	16.5445	-	-	-	13.6322	0.548254	-	-	-	0.548254	134	-270.768	545.537	561.128
DM	Add	Mokwa.2001	-	10.3796	-	-	-	23.7904	0.303764	-	-	-	0.303764	136	-295.092	594.185	609.835
DM	Add	Mokwa.2002	-	23.2946	-	-	-	26.6889	0.466046	-	-	-	0.466046	173	-398.077	800.153	816.766
DM	Add	Mokwa.2003	-	8.34019	-	-	-	18.81	0.307188	-	-	-	0.307188	219	-450.515	905.03	922.586
DM	Add	Mokwa.2004	-	7.51146	-	-	-	16.1092	0.318004	-	-	-	0.318004	240	-475.906	955.812	973.735
DM	Add	Mokwa.2005	1.12497	26.0697	-	-	-	25.4887	0.494838	-	-	-	0.494838	583	-1321.6	2649.2	2675.05
DM	Add	Mokwa.2006	-	5.82563	-	-	-	27.9575	0.172442	-	-	-	0.172442	289	-638.544	1281.09	1299.75
DM	Add	Mokwa.2007	-	8.77205	-	-	-	22.9984	0.276107	-	-	-	0.276107	298	-639.59	1283.18	1301.97
DM	Add	Mokwa.2008	-	12.4961	-	-	-	24.9557	0.333659	-	-	-	0.333659	330	-729.059	1462.12	1481.32
DM	Add	Mokwa.2014	-	13.1265	-	-	-	17.27	0.431842	-	-	-	0.431842	83	-168.291	340.583	354.258
DM	Add	Ubiaja.2002	-	9.0553	-	-	-	17.9621	0.335165	-	-	-	0.335165	182	-371.729	747.458	764.274
DM	Add	Ubiaja.2003	0.512199	19.0898	-	-	-	23.9567	0.438255	-	-	-	0.438255	512	-1133.17	2272.33	2297.53
DM	Add	Ubiaja.2004	-	14.2378	-	-	-	15.7673	0.474513	-	-	-	0.474513	307	-625.616	1255.23	1274.14
DM	Add	Ubiaja.2005	-	25.0465	-	-	-	28.4071	0.468565	-	-	-	0.468565	315	-734.844	1473.69	1492.7
DM	Add	Ubiaja.2006	-	4.64148	-	-	-	25.2905	0.155067	-	-	-	0.155067	349	-752.652	1509.3	1528.72
DM	Add	Ubiaja.2007	-	9.21288	-	-	-	32.6038	0.220316	-	-	-	0.220316	381	-878.117	1760.23	1780
DM	Add	Ubiaja.2008	-	7.49962	-	-	-	25.9051	0.224508	-	-	-	0.224508	386	-846.066	1696.13	1715.96
DM	Add	Ubiaja.2009	-	21.7207	-	-	-	21.9213	0.497701	-	-	-	0.497701	453	-1008.04	2020.08	2040.55
DM	Add	Ubiaja.2010	-	19.9387	-	-	-	19.2851	0.508332	-	-	-	0.508332	590	-1274.28	2552.56	2574.08
DM	Add	Ubiaja.2013	0.539941	9.02528	-	-	-	7.54226	0.527563	-	-	-	0.527563	1141	-1907.67	3821.35	3850.55
DM	Add	Ubiaja.2014	-	3.15042	-	-	-	4.03029	0.438733	-	-	-	0.438733	614	-823.644	1651.29	1672.97
DM	Add	Zaria.2000	-	24.0656	-	-	-	11.2809	0.680848	-	-	-	0.680848	105	-212.407	428.814	443.43
DM	Add	Zaria.2001	-	0.267683	-	-	-	14.7264	0.0178525	-	-	-	0.0178525	103	-188.705	381.41	395.949
DM	Add	Zaria.2002	-	13.0948	-	-	-	15.3684	0.460061	-	-	-	0.460061	135	-273.772	551.543	567.165
DM	Add	Zaria.2003	-	3.74375	-	-	-	23.2759	0.138557	-	-	-	0.138557	160	-336.543	677.086	693.387
DM	Add	Zaria.2005	-	5.71081	-	-	-	12.7407	0.309503	-	-	-	0.309503	177	-330.075	664.151	680.855
DM	Add	Zaria.2006	-	7.57807	-	-	-	13.9775	0.35156	-	-	-	0.35156	201	-387.931	779.861	797.075
DM	Add	Zaria.2007	-	8.20571	-	-	-	18.0553	0.312468	-	-	-	0.312468	262	-534.731	1073.46	1091.74
DM	AxA_epi	Ibadan.2000	0.25591	5.78884	5.22843	0.0748735	-	14.3649	0.225133	0.203338	0.0029119	-	0.431383	241	-477.802	965.603	993.997
DM	AxA_epi	Ibadan.2001	1.13185	10.4047	4.45761	2.06e-09	-	18.7519	0.299449	0.128291	5.93e-11	-	0.427741	330	-693.587	1397.17	1427.77
DM	AxA_epi	Ibadan.2002	3.72521	10.099	2.06e-09	4.7223	-	15.7308	0.294626	6.01e-11	0.137768	-	0.432393	401	-806.489	1622.98	1654.94
DM	AxA_epi	Ibadan.2003	4.14911	0.609537	2.70598	12.8425	-	15.3154	0.017111	0.0759624	0.360516	-	0.45359	514	-1029.34	2068.68	2102.38
DM	AxA_epi	Ibadan.2004	0.00106295	8.02175	3.98013	3.97795	-	25.5821	0.193002	0.0957615	0.095709	-	0.384473	422	-942.583	1895.17	1927.48
DM	AxA_epi	Ibadan.2005	0.282162	8.57738	9.80696	3.27032	-	24.9602	0.182898	0.209117	0.0697341	-	0.46175	688	-1552.17	3114.34	3150.07
DM	AxA_epi	Ibadan.2006	0.638892	11.475	4.00583	3.65e-09	-	13.6849	0.385008	0.134403	1.22e-10	-	0.519411	709	-1403.83	2817.66	2853.6
DM	AxA_epi	Ibadan.2007	15.8532	14.6906	7.24e-07	7.15656	-	22.956	0.242194	1.19e-08	0.117985	-	0.360179	716	-1579.14	3168.29	3204.3
DM	AxA_epi	Ibadan.2014	6.74657	9.62014	1.11e-07	2.05e-09	-	6.70763	0.416919	4.81e-09	8.89e-11	-	0.416919	741	-1226.88	2463.76	2500.02
DM	AxA_epi	Jos.2000	-	0.000146251	0.590834	3.68375	-	6.59672	1.35e-05	0.0543473	0.338846	-	0.393207	87	-134.285	276.57	295.366
DM	AxA_epi	Mmdori.2000	-	9.99859	2.06e-09	8.7e-07	-	9.97905	0.500489	1.03e-10	4.36e-08	-	0.500489	67	-122.313	252.626	269.854
DM	AxA_epi	Mmdori.2001	-	2.06e-09	2.06e-09	39.5865	-	4.32766	4.69e-11	4.69e-11	0.901452	-	0.901452	62	-117.306	242.611	259.374
DM	AxA_epi	Mmdori.2002	-	6.26e-14	4.51e-08	1.82e-17	-	4.27971	1.46e-14	1.05e-08	4.25e-18	-	1.05e-08	17	-19.6311	47.2621	56.2614
DM	AxA_epi	Mmdori.2006	-	12.7281	2.06e-09	29.93	-	7.27074	0.254924	4.13e-11	0.599453	-	0.854378	133	-274.571	557.142	578.484
DM	AxA_epi	Mmdori.2007	-	4.27e-08	9.844	2.06e-09	-	6.05558	2.69e-09	0.619136	1.3e-10	-	0.619136	128	-224.534	457.067	478.18
DM	AxA_epi	Mokwa.2000	-	16.5445	2.06e-09	2.06e-09	-	13.6322	0.548254	6.83e-11	6.83e-11	-	0.548254	134	-270.768	549.537	570.924
DM	AxA_epi	Mokwa.2001	-	10.8663	1.89e-09	1.89e-09	-	23.7396	0.314001	5.47e-11	5.47e-11	-	0.314001	136	-295.167	598.334	619.81
DM	AxA_epi	Mokwa.2002	-	15.9373	2.34823	10.5442	-	24.858	0.296851	0.0437386	0.196399	-	0.536989	173	-397.939	803.878	826.798
DM	AxA_epi	Mokwa.2003	-	8.33871	5.56e-06	0.00514918	-	18.8091	0.307101	2.05e-07	0.000189636	-	0.307291	219	-450.515	909.031	933.365
DM	AxA_epi	Mokwa.2004	-	7.42613	0.144519	2.06e-09	-	16.0808	0.313982	0.00611034	8.7e-11	-	0.320092	240	-475.907	959.815	984.699
DM	AxA_epi	Mokwa.2005	1.13435	15.368	8.18917	2.06e-09	-	24.9234	0.309745	0.165055	4.15e-11	-	0.4748	583	-1320.84	2651.67	2686.25
DM	AxA_epi	Mokwa.2006	-	4.94962	0.941785	2.06e-09	-	27.7447	0.147152	0.0279993	6.13e-11	-	0.175151	289	-638.534	1285.07	1311.07
DM	AxA_epi	Mokwa.2007	-	5.56601	5.32e-09	11.5985	-	20.4143	0.148116	1.42e-10	0.308645	-	0.456761	298	-638.942	1285.88	1312.07
DM	AxA_epi	Mokwa.2008	-	2.74156	5.51664	23.902	-	17.5913	0.055105	0.110884	0.480428	-	0.646417	330	-726.913	1461.83	1488.62
DM	AxA_epi	Mokwa.2014	-	11.8278	3.41e-05	2.05e-09	-	17.7742	0.399559	1.15e-06	6.94e-11	-	0.39956	83	-168.337	344.673	363.186
DM	AxA_epi	Ubiaja.2002	-	7.20917	1.92422	2.03e-09	-	17.6087	0.269581	0.0719547	7.59e-11	-	0.341536	182	-371.718	751.436	774.66
DM	AxA_epi	Ubiaja.2003	0.513856	16.0962	2.33e-06	4.72513	-	23.6589	0.35774	5.18e-08	0.105017	-	0.462756	512	-1133.02	2276.04	2309.71
DM	AxA_epi	Ubiaja.2004	-	14.2386	2.06e-09	0.00345241	-	15.7659	0.474493	6.85e-11	0.00011505	-	0.474608	307	-625.616	1259.23	1285.59
DM	AxA_epi	Ubiaja.2005	-	17.9878	7.2504	2.06e-09	-	26.8838	0.34511	0.139104	3.95e-11	-	0.484214	315	-734.322	1476.64	1503.16
DM	AxA_epi	Ubiaja.2006	-	4.64104	0.000377219	2.06e-09	-	25.2905	0.155053	1.26e-05	6.89e-11	-	0.155066	349	-752.652	1513.3	1540.43
DM	AxA_epi	Ubiaja.2007	-	8.47015	0.893646	0.00471055	-	32.3625	0.20297	0.0214144	0.000112879	-	0.224497	381	-878.108	1764.22	1791.87
DM	AxA_epi	Ubiaja.2008	-	7.4994	2.06e-09	3.51e-07	-	25.9052	0.224502	6.17e-11	1.05e-08	-	0.224502	386	-846.066	1700.13	1727.87
DM	AxA_epi	Ubiaja.2009	-	14.576	2.18585	14.2321	-	18.2093	0.296241	0.0444249	0.289251	-	0.629917	453	-1007.02	2022.05	2050.74
DM	AxA_epi	Ubiaja.2010	-	19.8911	2.06e-09	0.143791	-	19.2573	0.506236	5.24e-11	0.00365953	-	0.509896	590	-1274.28	2556.56	2586.85
DM	AxA_epi	Ubiaja.2013	0.535432	7.59906	0.00200935	2.08224	-	7.34533	0.432648	0.000114401	0.118551	-	0.551313	1141	-1906.74	3823.48	3862.76
DM	AxA_epi	Ubiaja.2014	-	3.14869	0.00143799	0.000749329	-	4.02989	0.43849	0.000200256	0.000104352	-	0.438794	614	-823.646	1655.29	1685.81
DM	AxA_epi	Zaria.2000	-	24.1109	6.57e-06	2.06e-09	-	11.2648	0.681567	1.86e-07	5.83e-11	-	0.681567	105	-212.407	432.814	452.738
DM	AxA_epi	Zaria.2001	-	0.267715	3.72e-06	0.00762065	-	14.7238	0.0178487	2.48e-07	0.000508073	-	0.018357	103	-188.705	385.411	405.219
DM	AxA_epi	Zaria.2002	-	2.29948	2.06e-09	32.7838	-	9.0358	0.0521197	4.67e-11	0.743076	-	0.795195	135	-272.093	552.187	573.618
DM	AxA_epi	Zaria.2003	-	3.74375	2.06e-09	2.06e-09	-	23.2759	0.138557	7.63e-11	7.63e-11	-	0.138557	160	-336.543	681.086	703.537
DM	AxA_epi	Zaria.2005	-	5.70964	0.000936859	3.92e-08	-	12.7407	0.309444	5.08e-05	2.13e-09	-	0.309495	177	-330.076	668.151	691.208
DM	AxA_epi	Zaria.2006	-	1.84495	5.42926	0.000643058	-	13.0758	0.090658	0.266786	3.16e-05	-	0.357475	201	-387.732	783.464	807.284
DM	AxA_epi	Zaria.2007	-	7.75281	2.19e-05	1.48242	-	17.7435	0.287367	8.11e-07	0.0549477	-	0.342316	262	-534.724	1077.45	1102.86
DM	AxD_epi	Ibadan.2000	0.255004	5.73129	4.2995	-	1.41548	14.3211	0.220245	0.165223	-	0.0543949	0.439863	241	-477.793	965.585	993.979
DM	AxD_epi	Ibadan.2001	1.1318	10.4043	4.4579	-	2.06e-09	18.7518	0.299441	0.1283	-	5.93e-11	0.427741	330	-693.587	1397.17	1427.77
DM	AxD_epi	Ibadan.2002	3.72792	11.8823	2.06e-09	-	1.46435	15.8611	0.360772	6.26e-11	-	0.0444611	0.405234	401	-806.624	1623.25	1655.21
DM	AxD_epi	Ibadan.2003	4.16214	1.78793	0.598422	-	10.9943	15.2321	0.0545519	0.0182586	-	0.335449	0.408259	514	-1029.16	2068.33	2102.02
DM	AxD_epi	Ibadan.2004	0.000435871	7.94042	4.49398	-	2.12738	25.6365	0.197529	0.111794	-	0.0529215	0.362245	422	-942.632	1895.26	1927.58
DM	AxD_epi	Ibadan.2005	0.278401	8.05375	2.87344	-	12.1666	24.5969	0.167894	0.0599017	-	0.253635	0.481431	688	-1551.44	3112.88	3148.61
DM	AxD_epi	Ibadan.2006	0.637851	11.2596	2.63466	-	2.01083	13.6052	0.373476	0.0873905	-	0.0666984	0.527565	709	-1403.76	2817.51	2853.46
DM	AxD_epi	Ibadan.2007	15.8467	13.9337	0.00113178	-	6.16882	22.8057	0.237145	1.93e-05	-	0.10499	0.342154	716	-1579.01	3168.02	3204.04
DM	AxD_epi	Ibadan.2014	6.74685	9.62033	6.74e-05	-	2.05e-09	6.70754	0.41692	2.92e-06	-	8.89e-11	0.416922	741	-1226.88	2463.76	2500.02
DM	AxD_epi	Jos.2000	-	0.000478302	2.06e-09	-	4.38003	6.06332	4.58e-05	1.97e-10	-	0.419389	0.419435	87	-134.233	276.465	295.261
DM	AxD_epi	Mmdori.2000	-	10.0292	1.68e-05	-	0.00168948	9.96498	0.501564	8.39e-07	-	8.45e-05	0.50165	67	-122.313	252.626	269.855
DM	AxD_epi	Mmdori.2001	-	1.96e-09	0.00018124	-	26.9641	4.68334	6.21e-11	5.73e-06	-	0.85201	0.852016	62	-117.733	243.465	260.228
DM	AxD_epi	Mmdori.2002	-	4.64e-13	1e-07	-	8.28269	5.88e-10	5.61e-14	1.21e-08	-	1	1	17	-20.0091	48.0182	57.0175
DM	AxD_epi	Mmdori.2006	-	11.3478	0.00176632	-	21.9116	7.24153	0.280175	4.36e-05	-	0.540991	0.821209	133	-274.656	557.313	578.655
DM	AxD_epi	Mmdori.2007	-	2.06e-09	9.84397	-	2.06e-09	6.0556	1.3e-10	0.619134	-	1.3e-10	0.619134	128	-224.534	457.067	478.18
DM	AxD_epi	Mokwa.2000	-	16.5445	2.06e-09	-	1.74e-05	13.6322	0.548254	6.83e-11	-	5.77e-07	0.548254	134	-270.768	549.537	570.924
DM	AxD_epi	Mokwa.2001	-	10.3782	2.06e-09	-	2.06e-09	23.7911	0.303728	6.03e-11	-	6.03e-11	0.303728	136	-295.092	598.185	619.661
DM	AxD_epi	Mokwa.2002	-	16.9718	6.08158	-	0.281069	25.652	0.346459	0.124148	-	0.00573768	0.476345	173	-397.983	803.965	826.885
DM	AxD_epi	Mokwa.2003	-	8.34016	2.06e-09	-	2.06e-09	18.81	0.307187	7.59e-11	-	7.59e-11	0.307187	219	-450.515	909.03	933.364
DM	AxD_epi	Mokwa.2004	-	7.44355	0.125242	-	0.00145832	16.0851	0.314666	0.00529445	-	6.16e-05	0.320023	240	-475.907	959.814	984.698
DM	AxD_epi	Mokwa.2005	1.13435	15.3681	8.18901	-	2.06e-09	24.9234	0.309748	0.165052	-	4.15e-11	0.474799	583	-1320.84	2651.67	2686.25
DM	AxD_epi	Mokwa.2006	-	4.92509	0.944068	-	2.06e-09	27.7548	0.146475	0.0280772	-	6.13e-11	0.174553	289	-638.534	1285.07	1311.07
DM	AxD_epi	Mokwa.2007	-	5.70122	2.06e-09	-	7.96315	20.4688	0.167029	6.04e-11	-	0.233296	0.400325	298	-639.067	1286.13	1312.32
DM	AxD_epi	Mokwa.2008	-	3.71369	3.42813	-	19.7857	17.1322	0.0842876	0.0778063	-	0.449066	0.61116	330	-726.76	1461.52	1488.31
DM	AxD_epi	Mokwa.2014	-	11.6998	8.25e-05	-	2.05e-09	17.8459	0.39599	2.79e-06	-	6.94e-11	0.395992	83	-168.351	344.701	363.215
DM	AxD_epi	Ubiaja.2002	-	7.25186	1.81906	-	9.42e-05	17.6436	0.271456	0.0680924	-	3.53e-06	0.339552	182	-371.716	751.432	774.656
DM	AxD_epi	Ubiaja.2003	0.514859	14.6917	2.06e-09	-	4.88919	23.4823	0.337135	4.73e-11	-	0.112194	0.449329	512	-1132.85	2275.69	2309.36
DM	AxD_epi	Ubiaja.2004	-	13.7528	0.00175145	-	0.688217	15.6348	0.457243	5.82e-05	-	0.0228814	0.480183	307	-625.609	1259.22	1285.58
DM	AxD_epi	Ubiaja.2005	-	18.2272	7.22825	-	2.31e-10	26.9745	0.347648	0.137865	-	4.41e-12	0.485513	315	-734.323	1476.65	1503.16
DM	AxD_epi	Ubiaja.2006	-	4.64148	2.06e-09	-	2.06e-09	25.2905	0.155067	6.89e-11	-	6.89e-11	0.155067	349	-752.652	1513.3	1540.43
DM	AxD_epi	Ubiaja.2007	-	8.47024	0.893556	-	6.29e-06	32.3641	0.202988	0.0214139	-	1.51e-07	0.224402	381	-878.108	1764.22	1791.87
DM	AxD_epi	Ubiaja.2008	-	7.49945	2.06e-09	-	0.000561164	25.9049	0.224501	6.17e-11	-	1.68e-05	0.224518	386	-846.066	1700.13	1727.87
DM	AxD_epi	Ubiaja.2009	-	15.0807	1.07179	-	12.094	17.8713	0.327004	0.0232402	-	0.262242	0.612486	453	-1007.15	2022.31	2051
DM	AxD_epi	Ubiaja.2010	-	19.666	0.000155522	-	0.550166	19.1204	0.49994	3.95e-06	-	0.0139861	0.51393	590	-1274.28	2556.56	2586.84
DM	AxD_epi	Ubiaja.2013	0.536198	7.8783	0.154996	-	1.02536	7.38856	0.463882	0.0091263	-	0.0603741	0.533382	1141	-1907.25	3824.5	3863.77
DM	AxD_epi	Ubiaja.2014	-	3.15028	2.06e-09	-	2.86e-05	4.03033	0.438718	2.87e-10	-	3.98e-06	0.438722	614	-823.644	1655.29	1685.81
DM	AxD_epi	Zaria.2000	-	24.127	4.53e-07	-	2.06e-09	11.2591	0.681821	1.28e-08	-	5.82e-11	0.681821	105	-212.407	432.814	452.738
DM	AxD_epi	Zaria.2001	-	0.237714	7.85e-07	-	2.06e-09	14.7432	0.0158678	5.24e-08	-	1.38e-10	0.0158678	103	-188.705	385.409	405.218
DM	AxD_epi	Zaria.2002	-	3.33387	8.97e-05	-	22.3827	9.03716	0.0959283	2.58e-06	-	0.644036	0.739967	135	-272.563	553.126	574.558
DM	AxD_epi	Zaria.2003	-	3.74263	0.00178458	-	1.3e-05	23.2754	0.138514	6.6e-05	-	4.81e-07	0.138581	160	-336.544	681.087	703.538
DM	AxD_epi	Zaria.2005	-	5.71049	2.06e-09	-	1.4e-06	12.7409	0.309489	1.12e-10	-	7.6e-08	0.309489	177	-330.075	668.151	691.208
DM	AxD_epi	Zaria.2006	-	1.74777	5.51793	-	2.06e-09	13.0639	0.0859715	0.271424	-	1.01e-10	0.357395	201	-387.732	783.464	807.284
DM	AxD_epi	Zaria.2007	-	6.06244	2.06e-09	-	5.3358	16.4046	0.218051	7.41e-11	-	0.191915	0.409967	262	-534.628	1077.26	1102.67
DM	Dom	Ibadan.2000	0.23347	-	9.46003	-	-	14.415	-	0.392394	-	-	0.392394	241	-478.071	962.143	983.567
DM	Dom	Ibadan.2001	1.13084	-	12.2704	-	-	18.7255	-	0.381938	-	-	0.381938	330	-694.395	1394.79	1417.79
DM	Dom	Ibadan.2002	3.70503	-	9.71231	-	-	16.104	-	0.328992	-	-	0.328992	401	-809.957	1625.91	1649.88
DM	Dom	Ibadan.2003	4.09321	-	9.63965	-	-	15.6838	-	0.327694	-	-	0.327694	514	-1030.51	2067.02	2092.23
DM	Dom	Ibadan.2004	0.00835591	-	12.2641	-	-	25.5155	-	0.324551	-	-	0.324551	422	-943.122	1892.24	1916.47
DM	Dom	Ibadan.2005	0.286205	-	18.3724	-	-	24.8602	-	0.422171	-	-	0.422171	688	-1553.05	3112.1	3138.76
DM	Dom	Ibadan.2006	0.645082	-	12.8213	-	-	13.5342	-	0.474854	-	-	0.474854	709	-1407.41	2820.81	2847.63
DM	Dom	Ibadan.2007	15.744	-	15.3025	-	-	22.8813	-	0.283759	-	-	0.283759	716	-1582.1	3170.19	3197.06
DM	Dom	Ibadan.2014	6.96	-	7.56212	-	-	6.41692	-	0.361149	-	-	0.361149	741	-1236.59	2479.18	2506.22
DM	Dom	Jos.2000	-	-	1.00648	-	-	7.64313	-	0.116361	-	-	0.116361	87	-134.415	272.83	286.694
DM	Dom	Mmdori.2000	-	-	6.25021	-	-	10.7522	-	0.367607	-	-	0.367607	67	-122.66	249.321	262.139
DM	Dom	Mmdori.2001	-	-	1.94e-09	-	-	17.7156	-	1.09e-10	-	-	1.09e-10	62	-118.171	240.341	252.85
DM	Dom	Mmdori.2002	-	-	3.63446	-	-	1.42385	-	0.718513	-	-	0.718513	17	-19.4294	42.8588	50.1917
DM	Dom	Mmdori.2006	-	-	22.178	-	-	9.64409	-	0.696937	-	-	0.696937	133	-277.054	558.108	573.669
DM	Dom	Mmdori.2007	-	-	9.84395	-	-	6.05561	-	0.619133	-	-	0.619133	128	-224.534	453.067	468.476
DM	Dom	Mokwa.2000	-	-	10.4031	-	-	15.1259	-	0.407502	-	-	0.407502	134	-272.728	549.456	565.047
DM	Dom	Mokwa.2001	-	-	8.18806	-	-	23.6311	-	0.257331	-	-	0.257331	136	-295.578	595.157	610.807
DM	Dom	Mokwa.2002	-	-	19.3677	-	-	25.235	-	0.434226	-	-	0.434226	173	-398.412	800.824	817.438
DM	Dom	Mokwa.2003	-	-	6.33698	-	-	18.8283	-	0.251815	-	-	0.251815	219	-451.639	907.278	924.834
DM	Dom	Mokwa.2004	-	-	6.82331	-	-	15.248	-	0.309149	-	-	0.309149	240	-476.133	956.265	974.188
DM	Dom	Mokwa.2005	1.1348	-	20.065	-	-	24.6235	-	0.437878	-	-	0.437878	583	-1322.43	2650.85	2676.69
DM	Dom	Mokwa.2006	-	-	5.63152	-	-	27.0807	-	0.172153	-	-	0.172153	289	-638.783	1281.57	1300.23
DM	Dom	Mokwa.2007	-	-	7.24688	-	-	22.5551	-	0.243168	-	-	0.243168	298	-640.603	1285.21	1303.99
DM	Dom	Mokwa.2008	-	-	15.7617	-	-	20.8125	-	0.430951	-	-	0.430951	330	-728.194	1460.39	1479.59
DM	Dom	Mokwa.2014	-	-	9.73366	-	-	17.3521	-	0.359365	-	-	0.359365	83	-168.576	341.152	354.828
DM	Dom	Ubiaja.2002	-	-	7.57205	-	-	17.4183	-	0.302999	-	-	0.302999	182	-371.892	747.783	764.599
DM	Dom	Ubiaja.2003	0.51789	-	14.8456	-	-	23.4923	-	0.382069	-	-	0.382069	512	-1134.62	2275.25	2300.44
DM	Dom	Ubiaja.2004	-	-	10.5353	-	-	15.7908	-	0.400185	-	-	0.400185	307	-628.307	1260.61	1279.52
DM	Dom	Ubiaja.2005	-	-	20.1014	-	-	27.2074	-	0.424897	-	-	0.424897	315	-736.044	1476.09	1495.1
DM	Dom	Ubiaja.2006	-	-	3.50308	-	-	25.3092	-	0.121583	-	-	0.121583	349	-752.989	1509.98	1529.4
DM	Dom	Ubiaja.2007	-	-	8.65024	-	-	31.5023	-	0.215434	-	-	0.215434	381	-878.853	1761.71	1781.48
DM	Dom	Ubiaja.2008	-	-	5.69614	-	-	25.9554	-	0.179964	-	-	0.179964	386	-847.291	1698.58	1718.4
DM	Dom	Ubiaja.2009	-	-	19.1168	-	-	19.8561	-	0.490515	-	-	0.490515	453	-1009.53	2023.07	2043.53
DM	Dom	Ubiaja.2010	-	-	15.3783	-	-	18.9506	-	0.44797	-	-	0.44797	590	-1280.98	2565.96	2587.48
DM	Dom	Ubiaja.2013	0.535274	-	7.06585	-	-	7.26552	-	0.475282	-	-	0.475282	1141	-1918.23	3842.45	3871.65
DM	Dom	Ubiaja.2014	-	-	2.57028	-	-	3.89163	-	0.397759	-	-	0.397759	614	-829.337	1662.67	1684.35
DM	Dom	Zaria.2000	-	-	13.7415	-	-	13.8347	-	0.49831	-	-	0.49831	105	-214.41	432.82	447.436
DM	Dom	Zaria.2001	-	-	1.97e-09	-	-	14.8809	-	1.32e-10	-	-	1.32e-10	103	-188.704	381.408	395.947
DM	Dom	Zaria.2002	-	-	13.6185	-	-	12.8633	-	0.514259	-	-	0.514259	135	-273.893	551.787	567.408
DM	Dom	Zaria.2003	-	-	0.982191	-	-	24.7954	-	0.0381025	-	-	0.0381025	160	-337.151	678.301	694.602
DM	Dom	Zaria.2005	-	-	3.43756	-	-	13.369	-	0.204536	-	-	0.204536	177	-331.155	666.31	683.015
DM	Dom	Zaria.2006	-	-	7.05603	-	-	12.9012	-	0.353557	-	-	0.353557	201	-387.751	779.502	796.715
DM	Dom	Zaria.2007	-	-	7.21268	-	-	17.2976	-	0.294271	-	-	0.294271	262	-535.419	1074.84	1093.11
MCMDS	A+D	Ibadan.2000	0.00611704	0.436866	1.04094	-	-	0.178907	0.262724	0.626006	-	-	0.88873	312	-51.1348	110.27	136.728
MCMDS	A+D	Ibadan.2001	0.00762881	0.162335	1.05074	-	-	0.142592	0.119076	0.770735	-	-	0.88981	340	-19.775	47.55	74.5237
MCMDS	A+D	Ibadan.2002	2.06e-09	0.0354122	1.21035	-	-	0.150115	0.0253692	0.867089	-	-	0.892459	423	-25.5087	59.0175	87.3017
MCMDS	A+D	Ibadan.2003	0.00783873	2.06e-09	0.955315	-	-	0.175899	1.81e-09	0.838692	-	-	0.838692	542	-26.3253	60.6507	90.4223
MCMDS	A+D	Ibadan.2004	0.0023548	0.204957	0.552297	-	-	0.217079	0.209849	0.56548	-	-	0.775329	603	-49.8057	107.611	138.023
MCMDS	A+D	Ibadan.2005	0.01162	0.219085	0.577608	-	-	0.233238	0.210345	0.554566	-	-	0.76491	736	-82.2186	172.437	204.045
MCMDS	A+D	Ibadan.2006	0.00150059	0.229217	0.321799	-	-	0.37139	0.248095	0.348303	-	-	0.596398	798	-172.959	353.919	386.011
MCMDS	A+D	Ibadan.2007	2.06e-09	0.31414	0.824691	-	-	0.22377	0.230544	0.605233	-	-	0.835777	806	-126.775	261.549	293.702
MCMDS	A+D	Ibadan.2014	0.0126648	0.227268	0.202841	-	-	0.166413	0.373068	0.332971	-	-	0.706038	815	40.7718	-73.5436	-41.3245
MCMDS	A+D	Ikenne.2014	-	2.06e-09	0.493989	-	-	0.266778	2.71e-09	0.64933	-	-	0.64933	107	-19.0446	44.0892	61.4533
MCMDS	A+D	Jos.2000	0.00934387	0.000175399	1.94204	-	-	0.184903	8.21e-05	0.908998	-	-	0.90908	243	-68.8142	145.628	170.587
MCMDS	A+D	Mmdori.2000	2.06e-09	8.05e-08	0.731233	-	-	0.165718	8.97e-08	0.815243	-	-	0.815243	194	-8.93899	25.878	49.4851
MCMDS	A+D	Mmdori.2001	0.00499041	0.126918	0.216048	-	-	0.14117	0.259479	0.441701	-	-	0.70118	194	32.0339	-56.0678	-32.4606
MCMDS	A+D	Mmdori.2002	2.06e-09	2.06e-09	0.55452	-	-	0.200088	2.73e-09	0.734845	-	-	0.734845	260	-12.6547	33.3094	58.6735
MCMDS	A+D	Mmdori.2006	2.06e-09	2.06e-09	0.505315	-	-	0.125067	3.27e-09	0.801602	-	-	0.801602	340	17.4988	-26.9977	-0.0240055
MCMDS	A+D	Mmdori.2007	2.06e-09	7.74e-09	0.717529	-	-	0.123522	9.2e-09	0.853133	-	-	0.853133	489	28.6714	-49.3427	-20.1886
MCMDS	A+D	Mokwa.2000	2.06e-09	0.223437	0.253673	-	-	0.125364	0.370866	0.421052	-	-	0.791918	273	41.1621	-74.3243	-48.6674
MCMDS	A+D	Mokwa.2001	6.82e-07	0.24313	0.0491131	-	-	0.105596	0.611126	0.12345	-	-	0.734576	276	88.5454	-169.091	-143.368
MCMDS	A+D	Mokwa.2002	2.06e-09	0.271355	0.449829	-	-	0.198556	0.295034	0.489083	-	-	0.784117	349	-22.3762	52.7524	79.8828
MCMDS	A+D	Mokwa.2003	2.06e-09	2.06e-09	0.655991	-	-	0.17125	2.49e-09	0.792986	-	-	0.792986	458	-5.4935	18.987	47.7482
MCMDS	A+D	Mokwa.2004	2.06e-09	2.06e-09	0.162272	-	-	0.0753408	8.67e-09	0.682926	-	-	0.682926	494	245.221	-482.442	-453.227
MCMDS	A+D	Mokwa.2005	2.06e-09	2.06e-09	0.220704	-	-	0.0612847	7.31e-09	0.78267	-	-	0.78267	603	309.595	-611.189	-580.778
MCMDS	A+D	Mokwa.2006	2.06e-09	2.06e-09	0.289994	-	-	0.138145	4.81e-09	0.677336	-	-	0.677336	576	109.153	-210.306	-180.169
MCMDS	A+D	Mokwa.2007	1.19e-07	2.06e-09	0.146163	-	-	0.133841	7.36e-09	0.522004	-	-	0.522004	636	193.161	-378.322	-347.59
MCMDS	A+D	Mokwa.2008	0.000767293	6.34e-06	0.0856665	-	-	0.0646467	4.19e-05	0.567002	-	-	0.567044	752	486.367	-964.733	-932.997
MCMDS	A+D	Mokwa.2011	-	0.188489	0.0962902	-	-	0.280857	0.333234	0.170233	-	-	0.503467	552	-38.3322	82.6644	108.232
MCMDS	A+D	Mokwa.2014	-	0.0379257	0.0436556	-	-	3.77e-10	0.464882	0.535118	-	-	1	101	533.359	-1060.72	-1043.64
MCMDS	A+D	Ubiaja.2002	-	0.382838	0.553125	-	-	0.437321	0.278775	0.402776	-	-	0.681551	186	-84.4703	174.941	195.069
MCMDS	A+D	Ubiaja.2003	0.00456453	0.263999	0.244798	-	-	0.12544	0.413272	0.383215	-	-	0.796487	506	83.2156	-158.431	-129.072
MCMDS	A+D	Ubiaja.2004	0.00414167	0.178465	0.533796	-	-	0.286386	0.177968	0.532312	-	-	0.71028	624	-109.278	226.556	257.173
MCMDS	A+D	Ubiaja.2005	0.00315216	0.0380286	0.258615	-	-	0.299256	0.0634815	0.431707	-	-	0.495189	654	-55.5967	119.193	150.092
MCMDS	A+D	Ubiaja.2006	2.06e-09	0.0735275	0.660818	-	-	0.314143	0.0701272	0.630258	-	-	0.700385	710	-168.657	345.314	376.706
MCMDS	A+D	Ubiaja.2007	0.0209742	0.000181329	0.291306	-	-	0.348614	0.000274294	0.440655	-	-	0.440929	783	-116.716	241.431	273.41
MCMDS	A+D	Ubiaja.2008	3.79e-09	0.0186289	1.27273	-	-	0.374206	0.0111847	0.764144	-	-	0.775329	861	-337.79	683.58	716.129
MCMDS	A+D	Ubiaja.2009	-	0.0295267	0.615684	-	-	0.742123	0.021283	0.44379	-	-	0.465073	531	-299.469	604.938	630.312
MCMDS	A+D	Ubiaja.2010	-	0.28383	0.259076	-	-	0.502264	0.271564	0.247879	-	-	0.519443	599	-226.013	458.026	484.002
MCMDS	A+D	Ubiaja.2011	0.000583701	0.392473	0.646329	-	-	0.190949	0.318997	0.525328	-	-	0.844324	1219	-134.869	277.738	312.373
MCMDS	A+D	Ubiaja.2013	0.000234138	0.269385	0.734154	-	-	0.192972	0.225098	0.613459	-	-	0.838557	1365	-138.622	285.245	320.558
MCMDS	A+D	Ubiaja.2014	-	0.237341	0.353388	-	-	0.18573	0.305671	0.455127	-	-	0.760799	648	-77.0612	160.122	186.492
MCMDS	A+D	Zaria.2000	2.06e-09	0.933072	0.703863	-	-	0.241342	0.49677	0.374739	-	-	0.871509	229	-63.2647	134.529	159.132
MCMDS	A+D	Zaria.2001	2.06e-09	0.18759	0.260722	-	-	0.0652238	0.365291	0.5077	-	-	0.872991	252	90.5717	-173.143	-147.967
MCMDS	A+D	Zaria.2002	0.00292683	4.78e-06	0.350459	-	-	0.113218	1.02e-05	0.751077	-	-	0.751087	283	58.6808	-109.362	-83.4889
MCMDS	A+D	Zaria.2003	2.06e-09	0.0487983	0.902933	-	-	0.259717	0.0402809	0.745333	-	-	0.785614	324	-74.4515	156.903	183.588
MCMDS	A+D	Zaria.2005	2.06e-09	2.06e-09	0.715735	-	-	0.1584	2.36e-09	0.818792	-	-	0.818792	458	-6.49172	20.9834	49.7447
MCMDS	A+D	Zaria.2006	0.000171268	5.01e-09	0.583734	-	-	0.0968294	7.36e-09	0.857506	-	-	0.857506	462	73.6708	-139.342	-110.528
MCMDS	A+D	Zaria.2007	0.00024444	9.14e-05	0.821445	-	-	0.194481	8.99e-05	0.8083	-	-	0.80839	549	-56.5444	121.089	150.937
MCMDS	A+D	Zaria.2008	2.63e-09	0.570506	0.396355	-	-	0.200018	0.488916	0.339671	-	-	0.828587	608	-59.0731	126.146	156.607
MCMDS	Add	Ibadan.2000	0.00592934	2.16999	-	-	-	0.18136	0.920549	-	-	-	0.920549	312	-56.1831	118.366	141.081
MCMDS	Add	Ibadan.2001	0.00740895	1.85888	-	-	-	0.146876	0.923362	-	-	-	0.923362	340	-25.7315	57.4629	80.6077
MCMDS	Add	Ibadan.2002	1.32e-06	2.16657	-	-	-	0.152729	0.934148	-	-	-	0.934148	423	-37.7465	81.4931	105.73
MCMDS	Add	Ibadan.2003	0.0074923	1.77559	-	-	-	0.180969	0.904045	-	-	-	0.904045	542	-47.528	101.056	126.532
MCMDS	Add	Ibadan.2004	0.00222065	1.15245	-	-	-	0.224056	0.83588	-	-	-	0.83588	603	-61.4515	128.903	154.913
MCMDS	Add	Ibadan.2005	0.0115469	1.20235	-	-	-	0.244258	0.824569	-	-	-	0.824569	736	-98.7064	203.413	230.419
MCMDS	Add	Ibadan.2006	0.00144614	0.726046	-	-	-	0.389424	0.650045	-	-	-	0.650045	798	-185.22	376.441	403.851
MCMDS	Add	Ibadan.2007	2.06e-09	1.82159	-	-	-	0.230876	0.887512	-	-	-	0.887512	806	-146.627	299.254	326.714
MCMDS	Add	Ibadan.2014	0.0128785	0.473778	-	-	-	0.192828	0.697261	-	-	-	0.697261	815	31.6557	-57.3114	-29.7955
MCMDS	Add	Ikenne.2014	-	0.771744	-	-	-	0.266689	0.743181	-	-	-	0.743181	107	-21.2332	46.4664	61.1577
MCMDS	Add	Jos.2000	0.00914611	3.20765	-	-	-	0.192877	0.94075	-	-	-	0.94075	243	-76.8621	159.724	181.19
MCMDS	Add	Mmdori.2000	2.06e-09	1.12111	-	-	-	0.178757	0.862481	-	-	-	0.862481	194	-14.706	35.4121	55.7514
MCMDS	Add	Mmdori.2001	0.00488891	0.419485	-	-	-	0.148476	0.732277	-	-	-	0.732277	194	30.7623	-55.5246	-35.1853
MCMDS	Add	Mmdori.2002	2.67e-07	0.838554	-	-	-	0.202347	0.805604	-	-	-	0.805604	260	-14.8504	35.7009	57.5043
MCMDS	Add	Mmdori.2006	5.01e-08	0.853552	-	-	-	0.134893	0.86353	-	-	-	0.86353	340	3.77759	-1.55519	21.5895
MCMDS	Add	Mmdori.2007	5.28e-07	1.32288	-	-	-	0.12793	0.911821	-	-	-	0.911821	489	8.94576	-11.8915	13.0703
MCMDS	Add	Mokwa.2000	2.06e-09	0.578552	-	-	-	0.13112	0.815239	-	-	-	0.815239	273	39.596	-73.192	-51.1446
MCMDS	Add	Mokwa.2001	2.06e-09	0.311113	-	-	-	0.106886	0.744291	-	-	-	0.744291	276	88.3975	-170.795	-148.693
MCMDS	Add	Mokwa.2002	3.19e-08	0.942077	-	-	-	0.204762	0.821456	-	-	-	0.821456	349	-24.6442	55.2883	78.5637
MCMDS	Add	Mokwa.2003	6.58e-08	1.10155	-	-	-	0.178997	0.860218	-	-	-	0.860218	458	-18.8258	43.6515	68.2859
MCMDS	Add	Mokwa.2004	3.66e-07	0.262811	-	-	-	0.0795111	0.767729	-	-	-	0.767729	494	232.018	-458.037	-433.024
MCMDS	Add	Mokwa.2005	5.97e-08	0.383121	-	-	-	0.0637895	0.857265	-	-	-	0.857265	603	292.234	-578.468	-552.459
MCMDS	Add	Mokwa.2006	2.06e-09	0.450757	-	-	-	0.147449	0.753514	-	-	-	0.753514	576	96.7026	-187.405	-161.625
MCMDS	Add	Mokwa.2007	2.06e-09	0.224576	-	-	-	0.14388	0.609505	-	-	-	0.609505	636	175.581	-345.162	-318.886
MCMDS	Add	Mokwa.2008	0.000729874	0.108708	-	-	-	0.0760921	0.585933	-	-	-	0.585933	752	456.761	-907.522	-880.408
MCMDS	Add	Mokwa.2011	-	0.280162	-	-	-	0.30137	0.481765	-	-	-	0.481765	552	-39.0591	82.1181	103.372
MCMDS	Add	Mokwa.2014	-	0.101804	-	-	-	3.77e-10	1	-	-	-	1	101	533.357	-1062.71	-1048.25
MCMDS	Add	Ubiaja.2002	-	0.983546	-	-	-	0.524944	0.652007	-	-	-	0.652007	186	-86.556	177.112	194.015
MCMDS	Add	Ubiaja.2003	0.00451198	0.66032	-	-	-	0.128183	0.83267	-	-	-	0.83267	506	78.8353	-151.671	-126.538
MCMDS	Add	Ubiaja.2004	0.00406361	1.04057	-	-	-	0.299929	0.773909	-	-	-	0.773909	624	-120.595	247.19	273.371
MCMDS	Add	Ubiaja.2005	0.00323589	0.387992	-	-	-	0.314539	0.549745	-	-	-	0.549745	654	-60.4821	126.964	153.38
MCMDS	Add	Ubiaja.2006	7.23e-07	1.07685	-	-	-	0.336097	0.76213	-	-	-	0.76213	710	-180.699	367.398	394.225
MCMDS	Add	Ubiaja.2007	0.0211131	0.351638	-	-	-	0.380837	0.466618	-	-	-	0.466618	783	-126.259	258.517	285.833
MCMDS	Add	Ubiaja.2008	6.56e-07	2.10238	-	-	-	0.391126	0.843142	-	-	-	0.843142	861	-352.8	711.6	739.39
MCMDS	Add	Ubiaja.2009	-	0.550206	-	-	-	0.895951	0.380461	-	-	-	0.380461	531	-302.762	609.523	630.622
MCMDS	Add	Ubiaja.2010	-	0.563829	-	-	-	0.547556	0.507321	-	-	-	0.507321	599	-228.229	460.458	482.039
MCMDS	Add	Ubiaja.2011	0.000596281	1.5638	-	-	-	0.197531	0.887551	-	-	-	0.887551	1219	-154.563	315.126	344.655
MCMDS	Add	Ubiaja.2013	0.000245662	1.6343	-	-	-	0.19945	0.891114	-	-	-	0.891114	1365	-163.61	333.22	363.314
MCMDS	Add	Ubiaja.2014	-	0.613666	-	-	-	0.254894	0.706533	-	-	-	0.706533	648	-86.3338	176.668	198.563
MCMDS	Add	Zaria.2000	6.03e-07	1.98246	-	-	-	0.249054	0.888392	-	-	-	0.888392	229	-64.7051	135.41	156.579
MCMDS	Add	Zaria.2001	2.06e-09	0.595221	-	-	-	0.0670278	0.898788	-	-	-	0.898788	252	87.7909	-169.582	-147.935
MCMDS	Add	Zaria.2002	0.00288429	0.517075	-	-	-	0.120178	0.807756	-	-	-	0.807756	283	53.6181	-101.236	-79.0089
MCMDS	Add	Zaria.2003	2.4e-09	1.40989	-	-	-	0.274402	0.837082	-	-	-	0.837082	324	-80.1103	166.221	189.124
MCMDS	Add	Zaria.2005	5.88e-07	1.20932	-	-	-	0.163622	0.880824	-	-	-	0.880824	458	-17.9541	41.9082	66.5425
MCMDS	Add	Zaria.2006	0.000176347	1.06926	-	-	-	0.0994084	0.9148	-	-	-	0.9148	462	56.2512	-106.502	-81.8245
MCMDS	Add	Zaria.2007	0.000221309	1.43243	-	-	-	0.202351	0.876102	-	-	-	0.876102	549	-73.0327	152.065	177.606
MCMDS	Add	Zaria.2008	2.66e-07	1.20694	-	-	-	0.204345	0.855206	-	-	-	0.855206	608	-61.6872	129.374	155.425
MCMDS	AxA_epi	Ibadan.2000	0.006138	0.490572	0.695366	0.511655	-	0.178711	0.260604	0.369396	0.271804	-	0.901803	312	-50.8012	111.602	141.803
MCMDS	AxA_epi	Ibadan.2001	0.00761578	0.19523	0.431044	0.999057	-	0.140773	0.110068	0.243017	0.563255	-	0.91634	340	-17.7582	45.5164	76.319
MCMDS	AxA_epi	Ibadan.2002	2.06e-09	0.0716054	0.865683	0.519484	-	0.149453	0.0445799	0.538955	0.323419	-	0.906954	423	-24.668	59.336	91.6676
MCMDS	AxA_epi	Ibadan.2003	0.00785121	2.06e-09	0.753626	0.323606	-	0.175522	1.64e-09	0.597829	0.256707	-	0.854536	542	-25.7941	61.5882	95.6551
MCMDS	AxA_epi	Ibadan.2004	0.00236148	0.211317	0.325529	0.361311	-	0.215402	0.189366	0.291713	0.323778	-	0.804857	603	-48.1025	106.205	141.018
MCMDS	AxA_epi	Ibadan.2005	0.011688	0.2203	0.244583	0.531067	-	0.229975	0.178004	0.197625	0.429106	-	0.804734	736	-78.5218	167.044	203.252
MCMDS	AxA_epi	Ibadan.2006	0.00148681	0.230127	0.158607	0.275367	-	0.367155	0.222831	0.153578	0.266637	-	0.643046	798	-171.365	352.731	389.505
MCMDS	AxA_epi	Ibadan.2007	1.43e-06	0.320147	0.384628	0.665369	-	0.222166	0.201058	0.241553	0.417864	-	0.860475	806	-123.61	257.221	294.065
MCMDS	AxA_epi	Ibadan.2014	0.0131487	0.217862	0.0665077	0.250538	-	0.156139	0.309378	0.0944449	0.355779	-	0.759602	815	44.9396	-79.8793	-42.957
MCMDS	AxA_epi	Ikenne.2014	-	1.67e-05	0.42298	0.167911	-	0.261391	1.96e-05	0.496281	0.19701	-	0.693311	107	-18.9939	45.9878	66.0248
MCMDS	AxA_epi	Jos.2000	0.0093422	2.92e-05	1.94232	2.06e-09	-	0.18489	1.37e-05	0.909078	9.65e-10	-	0.909092	243	-68.814	147.628	176.079
MCMDS	AxA_epi	Mmdori.2000	2.06e-09	3.23e-07	0.432748	0.522475	-	0.165425	2.88e-07	0.386159	0.466226	-	0.852385	194	-8.44702	26.894	53.7691
MCMDS	AxA_epi	Mmdori.2001	0.00500197	0.141433	1.13e-05	0.377064	-	0.139864	0.213203	1.71e-05	0.568404	-	0.781623	194	33.201	-56.4019	-29.5269
MCMDS	AxA_epi	Mmdori.2002	1.27e-06	0.000156652	0.554408	2.06e-09	-	0.200089	0.000207581	0.734651	2.73e-09	-	0.734859	260	-12.6552	35.3103	64.2351
MCMDS	AxA_epi	Mmdori.2006	2.06e-09	2.06e-09	0.455607	0.0852373	-	0.124763	3.1e-09	0.684498	0.128059	-	0.812557	340	17.5526	-25.1052	5.69741
MCMDS	AxA_epi	Mmdori.2007	2.06e-09	2.06e-09	0.409914	0.513095	-	0.122929	1.97e-09	0.39191	0.49056	-	0.88247	489	30.1086	-50.2173	-16.8708
MCMDS	AxA_epi	Mokwa.2000	2.06e-09	0.233904	0.113724	0.225182	-	0.125301	0.335052	0.162903	0.322559	-	0.820514	273	41.532	-73.064	-43.7977
MCMDS	AxA_epi	Mokwa.2001	1.03e-07	0.247626	0.0108539	0.0612592	-	0.105546	0.582259	0.0255215	0.144042	-	0.751823	276	88.6194	-167.239	-137.896
MCMDS	AxA_epi	Mokwa.2002	2.06e-09	0.280414	0.360154	0.139258	-	0.198414	0.286652	0.368165	0.142356	-	0.797172	349	-22.2875	54.5751	85.5606
MCMDS	AxA_epi	Mokwa.2003	2.06e-09	2.06e-09	0.573228	0.136243	-	0.170971	2.34e-09	0.651068	0.154744	-	0.805812	458	-5.3615	20.723	53.6111
MCMDS	AxA_epi	Mokwa.2004	2.06e-09	2.06e-09	0.162235	6.36e-05	-	0.0753405	8.67e-09	0.682694	0.000267812	-	0.682962	494	245.221	-480.442	-447.024
MCMDS	AxA_epi	Mokwa.2005	2.06e-09	2.06e-09	0.188088	0.0528815	-	0.0611823	6.82e-09	0.622495	0.175017	-	0.797511	603	309.824	-609.649	-574.835
MCMDS	AxA_epi	Mokwa.2006	2.06e-09	2.06e-09	0.276652	0.0224746	-	0.138025	4.71e-09	0.632851	0.0514115	-	0.684262	576	109.168	-208.337	-173.844
MCMDS	AxA_epi	Mokwa.2007	1.22e-08	2.06e-09	0.140314	0.0102309	-	0.13373	7.25e-09	0.493585	0.0359894	-	0.529574	636	193.171	-376.342	-341.156
MCMDS	AxA_epi	Mokwa.2008	0.000768639	9.23e-07	0.0595146	0.0421823	-	0.0644173	5.53e-06	0.356623	0.252765	-	0.609393	752	487.081	-964.163	-927.804
MCMDS	AxA_epi	Mokwa.2011	-	0.186277	0.0670422	0.0752351	-	0.271339	0.310517	0.111757	0.125414	-	0.547688	552	-38.1656	84.3312	114.213
MCMDS	AxA_epi	Mokwa.2014	-	9.28e-10	0.0709922	9.28e-10	-	3.77e-10	1.31e-08	1	1.31e-08	-	1	101	533.22	-1058.44	-1038.75
MCMDS	AxA_epi	Ubiaja.2002	-	0.388825	0.51325	0.0699704	-	0.43451	0.276438	0.364899	0.0497459	-	0.691082	186	-84.465	176.93	200.285
MCMDS	AxA_epi	Ubiaja.2003	0.00455802	0.257018	0.195077	0.0930432	-	0.12475	0.38108	0.28924	0.137955	-	0.808275	506	83.323	-156.646	-123.06
MCMDS	AxA_epi	Ubiaja.2004	0.00416278	0.183342	0.305773	0.377388	-	0.283018	0.158919	0.26504	0.327116	-	0.751075	624	-107.961	225.922	260.975
MCMDS	AxA_epi	Ubiaja.2005	0.0032307	0.110773	4.14e-07	0.377757	-	0.290572	0.141593	5.29e-07	0.48286	-	0.624454	654	-52.4118	114.824	150.205
MCMDS	AxA_epi	Ubiaja.2006	2.06e-09	0.146713	0.269261	0.553298	-	0.3076	0.114901	0.210875	0.433323	-	0.759099	710	-165.105	340.21	376.167
MCMDS	AxA_epi	Ubiaja.2007	0.0207032	0.0328084	0.0489536	0.377333	-	0.340477	0.0399968	0.0596794	0.460008	-	0.559684	783	-112.763	235.527	272.169
MCMDS	AxA_epi	Ubiaja.2008	7.9e-09	0.110406	0.449557	1.17127	-	0.365449	0.0526575	0.214413	0.558631	-	0.825702	861	-331.43	672.861	710.167
MCMDS	AxA_epi	Ubiaja.2009	-	0.0290302	0.616777	2.06e-09	-	0.741709	0.0209224	0.444519	1.49e-09	-	0.465441	531	-299.469	606.938	636.587
MCMDS	AxA_epi	Ubiaja.2010	-	0.281827	0.116222	0.313861	-	0.468612	0.238731	0.0984496	0.265866	-	0.603046	599	-224.577	457.153	487.525
MCMDS	AxA_epi	Ubiaja.2011	0.000580488	0.318617	0.28785	0.579183	-	0.189606	0.231581	0.209218	0.420968	-	0.861767	1219	-129.913	269.825	309.566
MCMDS	AxA_epi	Ubiaja.2013	0.000242009	0.272116	0.0801914	0.931203	-	0.190632	0.184563	0.0543897	0.631587	-	0.87054	1365	-122.881	255.762	296.295
MCMDS	AxA_epi	Ubiaja.2014	-	0.202608	0.116509	0.465561	-	0.15736	0.215074	0.123678	0.494206	-	0.832957	648	-69.566	147.132	177.975
MCMDS	AxA_epi	Zaria.2000	2.06e-09	0.869373	0.174823	0.962403	-	0.241219	0.386763	0.0777747	0.42815	-	0.892687	229	-62.4289	134.858	162.894
MCMDS	AxA_epi	Zaria.2001	2.06e-09	0.188042	0.116833	0.244532	-	0.0649438	0.306083	0.190173	0.398033	-	0.894289	252	91.2607	-172.521	-143.815
MCMDS	AxA_epi	Zaria.2002	0.00291659	2.06e-09	0.246428	0.171098	-	0.113697	3.86e-09	0.461355	0.320324	-	0.781679	283	58.9695	-107.939	-78.4208
MCMDS	AxA_epi	Zaria.2003	2.06e-09	0.0465837	0.837822	0.111764	-	0.259645	0.0370944	0.667155	0.088997	-	0.793246	324	-74.429	158.858	189.323
MCMDS	AxA_epi	Zaria.2005	2.06e-09	2.06e-09	0.715733	3.14e-06	-	0.1584	2.36e-09	0.818789	3.6e-06	-	0.818792	458	-6.49172	22.9834	55.8715
MCMDS	AxA_epi	Zaria.2006	0.000171173	2.06e-09	0.583689	6.76e-05	-	0.0968299	3.03e-09	0.857411	9.93e-05	-	0.85751	462	73.6708	-137.342	-104.393
MCMDS	AxA_epi	Zaria.2007	0.00024395	1.69e-06	0.821473	4.84e-05	-	0.194481	1.67e-06	0.808339	4.76e-05	-	0.808388	549	-56.5439	123.088	157.244
MCMDS	AxA_epi	Zaria.2008	2.06e-09	0.405063	0.199436	0.488621	-	0.198971	0.313494	0.154351	0.378163	-	0.846008	608	-57.3626	124.725	159.596
MCMDS	AxD_epi	Ibadan.2000	0.00613463	0.508004	0.693969	-	0.352615	0.178784	0.292039	0.398946	-	0.20271	0.893695	312	-50.9634	111.927	142.128
MCMDS	AxD_epi	Ibadan.2001	0.00767091	0.370439	0.0525906	-	1.0269	0.139561	0.231935	0.0329275	-	0.642954	0.907816	340	-16.9123	43.8247	74.6273
MCMDS	AxD_epi	Ibadan.2002	2.06e-09	0.0963291	0.784567	-	0.444223	0.149354	0.0653311	0.5321	-	0.301276	0.898707	423	-24.8269	59.6539	91.9855
MCMDS	AxD_epi	Ibadan.2003	0.00785124	2.19e-07	0.787066	-	0.194398	0.175493	1.88e-07	0.675704	-	0.166893	0.842597	542	-26.0849	62.1699	96.2367
MCMDS	AxD_epi	Ibadan.2004	0.00235104	0.2262	0.295632	-	0.282128	0.215197	0.221437	0.289407	-	0.276188	0.787032	603	-48.543	107.086	141.899
MCMDS	AxD_epi	Ibadan.2005	0.0116831	0.240185	0.157847	-	0.46907	0.228828	0.216849	0.142511	-	0.423496	0.782856	736	-78.195	166.39	202.599
MCMDS	AxD_epi	Ibadan.2006	0.00147943	0.254772	0.0839825	-	0.271684	0.365143	0.260753	0.0859542	-	0.278063	0.62477	798	-170.906	351.811	388.586
MCMDS	AxD_epi	Ibadan.2007	9.75e-07	0.367138	0.214023	-	0.639076	0.220561	0.254816	0.148545	-	0.443556	0.846917	806	-122.607	255.215	292.059
MCMDS	AxD_epi	Ibadan.2014	0.0136921	0.235902	2.05e-09	-	0.253257	0.152526	0.359949	3.13e-09	-	0.386429	0.746378	815	45.9346	-81.8692	-44.9469
MCMDS	AxD_epi	Ikenne.2014	-	0.000198546	0.359091	-	0.208194	0.262474	0.000239224	0.432662	-	0.250849	0.68375	107	-19.0033	46.0065	66.0435
MCMDS	AxD_epi	Jos.2000	0.00935295	2.06e-09	1.28971	-	0.798077	0.18395	9.04e-10	0.565393	-	0.349866	0.915259	243	-68.5118	147.024	175.475
MCMDS	AxD_epi	Mmdori.2000	2.06e-09	2.06e-09	0.170044	-	0.720158	0.162214	1.96e-09	0.161575	-	0.68429	0.845866	194	-7.52085	25.0417	51.9167
MCMDS	AxD_epi	Mmdori.2001	0.00502268	0.115545	5.44e-05	-	0.294908	0.137555	0.20891	9.83e-05	-	0.533205	0.742214	194	33.6254	-57.2508	-30.3758
MCMDS	AxD_epi	Mmdori.2002	2.06e-09	2.06e-09	0.55452	-	2.06e-09	0.200088	2.73e-09	0.734845	-	2.73e-09	0.734845	260	-12.6547	35.3094	64.2342
MCMDS	AxD_epi	Mmdori.2006	2.06e-09	2.06e-09	0.0547661	-	0.545791	0.122991	2.85e-09	0.075691	-	0.754325	0.830016	340	20.7289	-31.4577	-0.655091
MCMDS	AxD_epi	Mmdori.2007	2.06e-09	4.1e-07	0.0988726	-	0.730354	0.12211	4.31e-07	0.10393	-	0.767713	0.871644	489	32.9362	-55.8724	-22.5259
MCMDS	AxD_epi	Mokwa.2000	2.06e-09	0.284952	2.06e-09	-	0.260793	0.12463	0.425064	3.07e-09	-	0.389026	0.81409	273	41.8136	-73.6272	-44.3609
MCMDS	AxD_epi	Mokwa.2001	8.15e-09	0.237232	4.31e-06	-	0.0677698	0.104983	0.57863	1.05e-05	-	0.165297	0.743937	276	88.7418	-167.484	-138.141
MCMDS	AxD_epi	Mokwa.2002	2.06e-09	0.401168	0.0111571	-	0.422013	0.19755	0.388771	0.0108123	-	0.408971	0.808555	349	-21.6486	53.2972	84.2827
MCMDS	AxD_epi	Mokwa.2003	2.06e-09	2.06e-09	0.420696	-	0.277693	0.170103	2.37e-09	0.484398	-	0.319742	0.80414	458	-4.72237	19.4447	52.3328
MCMDS	AxD_epi	Mokwa.2004	2.06e-09	2.06e-09	0.118467	-	0.0526117	0.0750054	8.38e-09	0.481409	-	0.213796	0.695205	494	245.575	-481.15	-447.732
MCMDS	AxD_epi	Mokwa.2005	2.06e-09	2.06e-09	0.114527	-	0.123692	0.0608075	6.89e-09	0.382998	-	0.41365	0.796648	603	311.064	-612.127	-577.314
MCMDS	AxD_epi	Mokwa.2006	2.06e-09	2.06e-09	0.13378	-	0.189562	0.136227	4.48e-09	0.291099	-	0.412477	0.703576	576	110.645	-211.289	-176.796
MCMDS	AxD_epi	Mokwa.2007	2.84e-08	2.06e-09	0.0782802	-	0.0853204	0.13235	6.96e-09	0.264504	-	0.288292	0.552796	636	194.012	-378.024	-342.837
MCMDS	AxD_epi	Mokwa.2008	0.000777437	8.17e-06	0.00408834	-	0.101212	0.0624847	4.85e-05	0.0242529	-	0.600414	0.624715	752	492.549	-975.098	-938.739
MCMDS	AxD_epi	Mokwa.2011	-	0.189242	0.0484331	-	0.0826519	0.267402	0.321989	0.0824073	-	0.140629	0.545025	552	-38.0767	84.1534	114.035
MCMDS	AxD_epi	Mokwa.2014	-	0.0379257	0.0436556	-	9.28e-10	3.77e-10	0.464882	0.535118	-	1.14e-08	1	101	533.292	-1058.58	-1038.89
MCMDS	AxD_epi	Ubiaja.2002	-	0.408128	0.439842	-	0.131047	0.43154	0.289338	0.311821	-	0.0929047	0.694064	186	-84.4536	176.907	200.262
MCMDS	AxD_epi	Ubiaja.2003	0.00454073	0.263672	0.101864	-	0.174511	0.123765	0.394511	0.15241	-	0.261106	0.808027	506	83.8373	-157.675	-124.089
MCMDS	AxD_epi	Ubiaja.2004	0.00415875	0.208364	0.25081	-	0.317545	0.282141	0.196012	0.235941	-	0.29872	0.730673	624	-107.992	225.984	261.038
MCMDS	AxD_epi	Ubiaja.2005	0.00323589	0.110638	2.06e-09	-	0.271283	0.290099	0.163846	3.05e-09	-	0.401748	0.565594	654	-52.7382	115.476	150.858
MCMDS	AxD_epi	Ubiaja.2006	2.06e-09	0.201633	0.136791	-	0.517269	0.305283	0.173675	0.117824	-	0.445547	0.737046	710	-164.859	339.717	375.674
MCMDS	AxD_epi	Ubiaja.2007	0.0208554	0.04827	2.06e-09	-	0.327568	0.337144	0.0657775	2.81e-09	-	0.446377	0.512154	783	-112.358	234.716	271.358
MCMDS	AxD_epi	Ubiaja.2008	2.06e-09	0.259628	5.82e-05	-	1.25145	0.359881	0.138763	3.11e-05	-	0.668861	0.807655	861	-327.54	665.08	702.387
MCMDS	AxD_epi	Ubiaja.2009	-	0.0458752	0.535476	-	0.115419	0.723933	0.0322905	0.376909	-	0.0812409	0.49044	531	-299.389	606.778	636.427
MCMDS	AxD_epi	Ubiaja.2010	-	0.320964	0.0379619	-	0.303524	0.462094	0.285417	0.0337576	-	0.269909	0.589084	599	-224.247	456.494	486.866
MCMDS	AxD_epi	Ubiaja.2011	0.000582079	0.36757	0.0591114	-	0.635949	0.187334	0.293928	0.0472684	-	0.508537	0.849733	1219	-125.511	261.023	300.763
MCMDS	AxD_epi	Ubiaja.2013	0.000245071	0.262122	4.01e-06	-	0.765894	0.18969	0.215214	3.29e-06	-	0.628836	0.844054	1365	-122.567	255.134	295.667
MCMDS	AxD_epi	Ubiaja.2014	-	0.238172	0.0554576	-	0.390801	0.153445	0.284257	0.0661883	-	0.466419	0.816864	648	-70.803	149.606	180.449
MCMDS	AxD_epi	Zaria.2000	2.06e-09	0.864929	2.06e-09	-	0.915443	0.238815	0.428355	1.02e-09	-	0.453372	0.881727	229	-62.0402	134.08	162.117
MCMDS	AxD_epi	Zaria.2001	2.06e-09	0.235084	2.06e-09	-	0.277245	0.0648404	0.407305	3.57e-09	-	0.480353	0.887658	252	91.5989	-173.198	-144.492
MCMDS	AxD_epi	Zaria.2002	0.00291606	2.06e-09	0.0297176	-	0.396437	0.112449	3.81e-09	0.0548781	-	0.732083	0.786961	283	60.359	-110.718	-81.1999
MCMDS	AxD_epi	Zaria.2003	2.06e-09	0.134645	0.450095	-	0.473863	0.25848	0.10223	0.341736	-	0.359782	0.803749	324	-73.9574	157.915	188.38
MCMDS	AxD_epi	Zaria.2005	2.06e-09	2.06e-09	0.432997	-	0.332553	0.157799	2.23e-09	0.468942	-	0.360159	0.829101	458	-5.96371	21.9274	54.8155
MCMDS	AxD_epi	Zaria.2006	0.000175721	2.06e-09	0.33627	-	0.290476	0.0963367	2.85e-09	0.464937	-	0.401622	0.866559	462	74.5313	-139.063	-106.114
MCMDS	AxD_epi	Zaria.2007	0.000248868	5.55e-06	0.660472	-	0.191177	0.193452	5.31e-06	0.631815	-	0.182883	0.814703	549	-56.2663	122.533	156.689
MCMDS	AxD_epi	Zaria.2008	2.06e-09	0.442433	1.24e-08	-	0.558056	0.197334	0.369364	1.03e-08	-	0.465892	0.835256	608	-56.273	122.546	157.417
MCMDS	Dom	Ibadan.2000	0.00616101	-	1.35781	-	-	0.178785	-	0.880119	-	-	0.880119	312	-51.4862	108.972	131.687
MCMDS	Dom	Ibadan.2001	0.00764162	-	1.1713	-	-	0.142227	-	0.886564	-	-	0.886564	340	-19.8395	45.6791	68.8238
MCMDS	Dom	Ibadan.2002	1.6e-07	-	1.23564	-	-	0.150102	-	0.891681	-	-	0.891681	423	-25.5133	57.0265	81.2634
MCMDS	Dom	Ibadan.2003	0.00783784	-	0.955311	-	-	0.1759	-	0.838692	-	-	0.838692	542	-26.3253	58.6507	84.127
MCMDS	Dom	Ibadan.2004	0.00237429	-	0.698488	-	-	0.216933	-	0.76105	-	-	0.76105	603	-50.4371	106.874	132.884
MCMDS	Dom	Ibadan.2005	0.0116146	-	0.738074	-	-	0.232676	-	0.751324	-	-	0.751324	736	-83.1236	172.247	199.253
MCMDS	Dom	Ibadan.2006	0.00148343	-	0.486232	-	-	0.37236	-	0.565337	-	-	0.565337	798	-175.017	356.034	383.445
MCMDS	Dom	Ibadan.2007	2.06e-09	-	1.05464	-	-	0.223017	-	0.825448	-	-	0.825448	806	-128.012	262.025	289.485
MCMDS	Dom	Ibadan.2014	0.0134861	-	0.376143	-	-	0.163258	-	0.680325	-	-	0.680325	815	35.1019	-64.2039	-36.6879
MCMDS	Dom	Ikenne.2014	-	-	0.493699	-	-	0.266889	-	0.649102	-	-	0.649102	107	-19.0445	42.0891	56.7804
MCMDS	Dom	Jos.2000	0.00934047	-	1.94213	-	-	0.184904	-	0.909078	-	-	0.909078	243	-68.814	143.628	165.093
MCMDS	Dom	Mmdori.2000	2.06e-09	-	0.730933	-	-	0.165761	-	0.815142	-	-	0.815142	194	-8.93906	23.8781	44.2174
MCMDS	Dom	Mmdori.2001	0.00501751	-	0.313892	-	-	0.1399	-	0.684145	-	-	0.684145	194	31.7794	-57.5589	-37.2196
MCMDS	Dom	Mmdori.2002	5.45e-08	-	0.55452	-	-	0.200088	-	0.734845	-	-	0.734845	260	-12.6547	31.3094	53.1128
MCMDS	Dom	Mmdori.2006	2.06e-09	-	0.505164	-	-	0.1251	-	0.801512	-	-	0.801512	340	17.4987	-28.9974	-5.85265
MCMDS	Dom	Mmdori.2007	9.47e-08	-	0.717529	-	-	0.123523	-	0.853133	-	-	0.853133	489	28.6713	-51.3426	-26.3808
MCMDS	Dom	Mokwa.2000	1.04e-07	-	0.425796	-	-	0.123722	-	0.774854	-	-	0.774854	273	40.6025	-75.205	-53.1576
MCMDS	Dom	Mokwa.2001	2.06e-09	-	0.234927	-	-	0.103673	-	0.693818	-	-	0.693818	276	86.8745	-167.749	-145.647
MCMDS	Dom	Mokwa.2002	5.54e-09	-	0.652103	-	-	0.19721	-	0.767801	-	-	0.767801	349	-22.7366	51.4732	74.7485
MCMDS	Dom	Mokwa.2003	3.19e-08	-	0.655991	-	-	0.171251	-	0.792986	-	-	0.792986	458	-5.49351	16.987	41.6214
MCMDS	Dom	Mokwa.2004	1.66e-07	-	0.162272	-	-	0.0753408	-	0.682926	-	-	0.682926	494	245.221	-484.442	-459.429
MCMDS	Dom	Mokwa.2005	8.4e-09	-	0.220704	-	-	0.0612847	-	0.78267	-	-	0.78267	603	309.595	-613.189	-587.18
MCMDS	Dom	Mokwa.2006	2.06e-09	-	0.289994	-	-	0.138145	-	0.677336	-	-	0.677336	576	109.153	-212.306	-186.525
MCMDS	Dom	Mokwa.2007	2.06e-09	-	0.146163	-	-	0.133841	-	0.522003	-	-	0.522003	636	193.161	-380.322	-354.046
MCMDS	Dom	Mokwa.2008	0.000767117	-	0.0856013	-	-	0.0646651	-	0.56677	-	-	0.56677	752	486.368	-966.735	-939.621
MCMDS	Dom	Mokwa.2011	-	-	0.259225	-	-	0.268037	-	0.491644	-	-	0.491644	552	-40.4744	84.9487	106.203
MCMDS	Dom	Mokwa.2014	-	-	0.0709922	-	-	3.77e-10	-	1	-	-	1	101	533.48	-1062.96	-1048.5
MCMDS	Dom	Ubiaja.2002	-	-	0.850906	-	-	0.431355	-	0.663598	-	-	0.663598	186	-84.9482	173.896	190.799
MCMDS	Dom	Ubiaja.2003	0.00458015	-	0.439819	-	-	0.124826	-	0.772663	-	-	0.772663	506	81.342	-156.684	-131.551
MCMDS	Dom	Ubiaja.2004	0.00414784	-	0.664251	-	-	0.285769	-	0.696158	-	-	0.696158	624	-109.771	225.541	251.722
MCMDS	Dom	Ubiaja.2005	0.00313124	-	0.286914	-	-	0.298939	-	0.487133	-	-	0.487133	654	-55.6489	117.298	143.713
MCMDS	Dom	Ubiaja.2006	1.18e-07	-	0.715413	-	-	0.313643	-	0.695213	-	-	0.695213	710	-168.725	343.45	370.277
MCMDS	Dom	Ubiaja.2007	0.0209769	-	0.291415	-	-	0.348621	-	0.440861	-	-	0.440861	783	-116.715	239.43	266.746
MCMDS	Dom	Ubiaja.2008	2.22e-07	-	1.28649	-	-	0.374114	-	0.774713	-	-	0.774713	861	-337.792	681.584	709.374
MCMDS	Dom	Ubiaja.2009	-	-	0.644886	-	-	0.738134	-	0.466288	-	-	0.466288	531	-299.476	602.952	624.051
MCMDS	Dom	Ubiaja.2010	-	-	0.491933	-	-	0.490064	-	0.500952	-	-	0.500952	599	-227.752	459.504	481.085
MCMDS	Dom	Ubiaja.2011	0.000573772	-	0.933983	-	-	0.189583	-	0.830842	-	-	0.830842	1219	-138.371	282.741	312.27
MCMDS	Dom	Ubiaja.2013	0.000234354	-	0.92325	-	-	0.192804	-	0.827071	-	-	0.827071	1365	-140.512	287.025	317.119
MCMDS	Dom	Ubiaja.2014	-	-	0.527295	-	-	0.183055	-	0.742303	-	-	0.742303	648	-79.5682	163.136	185.032
MCMDS	Dom	Zaria.2000	3.54e-07	-	1.41071	-	-	0.23815	-	0.855567	-	-	0.855567	229	-64.2116	134.423	155.592
MCMDS	Dom	Zaria.2001	2.06e-09	-	0.398049	-	-	0.0650618	-	0.859512	-	-	0.859512	252	90.0102	-174.02	-152.373
MCMDS	Dom	Zaria.2002	0.00292745	-	0.350453	-	-	0.11322	-	0.751077	-	-	0.751077	283	58.6808	-111.362	-89.1344
MCMDS	Dom	Zaria.2003	2.06e-09	-	0.939307	-	-	0.259486	-	0.783544	-	-	0.783544	324	-74.4591	154.918	177.822
MCMDS	Dom	Zaria.2005	1.34e-06	-	0.715736	-	-	0.158399	-	0.818792	-	-	0.818792	458	-6.49194	18.9839	43.6182
MCMDS	Dom	Zaria.2006	0.000171118	-	0.583727	-	-	0.0968303	-	0.857504	-	-	0.857504	462	73.6708	-141.342	-116.664
MCMDS	Dom	Zaria.2007	0.000243858	-	0.821499	-	-	0.194481	-	0.808384	-	-	0.808384	549	-56.5437	119.087	144.628
MCMDS	Dom	Zaria.2008	1.15e-07	-	0.808906	-	-	0.198141	-	0.803246	-	-	0.803246	608	-61.5166	129.033	155.084
RTWT	A+D	Ibadan.2000	0.0329853	0.206714	0.0348265	-	-	0.372584	0.319442	0.0538186	-	-	0.373261	294	-38.6381	85.2763	111.378
RTWT	A+D	Ibadan.2001	0.0254702	2.06e-09	0.126026	-	-	0.151526	6.8e-09	0.415896	-	-	0.415896	338	91.3654	-174.731	-147.793
RTWT	A+D	Ibadan.2002	0.205628	7.53e-07	0.0975012	-	-	0.205615	1.48e-06	0.19165	-	-	0.191652	409	71.4969	-134.994	-106.912
RTWT	A+D	Ibadan.2003	1.51e-06	0.00576914	0.0858712	-	-	0.250979	0.0168382	0.25063	-	-	0.267468	530	55.4786	-102.957	-73.3198
RTWT	A+D	Ibadan.2004	0.016379	2.42e-07	0.0502782	-	-	0.212727	8.68e-07	0.179961	-	-	0.179961	576	117.866	-227.733	-197.596
RTWT	A+D	Ibadan.2005	0.0444985	0.129963	7.2e-07	-	-	0.258343	0.300281	1.66e-06	-	-	0.300283	714	61.0569	-114.114	-82.6885
RTWT	A+D	Ibadan.2006	0.00699548	0.0573144	0.0311133	-	-	0.191212	0.199956	0.108547	-	-	0.308503	781	181.268	-354.537	-322.573
RTWT	A+D	Ibadan.2007	0.0471035	0.13407	0.0212769	-	-	0.204311	0.329604	0.0523081	-	-	0.381912	765	127.735	-247.469	-215.63
RTWT	A+D	Ibadan.2014	0.0328906	0.0263189	0.0727751	-	-	0.244999	0.0698144	0.193046	-	-	0.26286	807	80.5438	-153.088	-120.928
RTWT	A+D	Ikenne.2014	-	2.06e-09	0.185252	-	-	0.0702586	8.07e-09	0.725027	-	-	0.725027	106	42.6509	-79.3017	-61.9845
RTWT	A+D	Jos.2000	0.0359485	2.06e-09	0.102432	-	-	0.11826	8.03e-09	0.399125	-	-	0.399125	191	68.8043	-129.609	-106.095
RTWT	A+D	Mmdori.2000	2.06e-09	1.24e-08	0.0536864	-	-	0.133938	6.6e-08	0.286137	-	-	0.286137	142	55.0863	-102.173	-80.4377
RTWT	A+D	Mmdori.2001	0.0153145	0.000775702	0.0546351	-	-	0.0876004	0.0048994	0.34508	-	-	0.34998	156	85.618	-163.236	-140.937
RTWT	A+D	Mmdori.2002	1.44e-08	0.0251555	2.01e-09	-	-	0.159528	0.136209	1.09e-08	-	-	0.136209	104	40.7126	-73.4252	-53.5589
RTWT	A+D	Mmdori.2006	2.06e-09	0.0311153	1.82e-08	-	-	0.260607	0.106661	6.25e-08	-	-	0.106661	255	35.5991	-63.1982	-37.9506
RTWT	A+D	Mmdori.2007	0.000255941	0.0358309	2.06e-09	-	-	0.210292	0.14543	8.37e-09	-	-	0.14543	317	74.9449	-141.89	-115.336
RTWT	A+D	Mokwa.2000	0.0447213	2.06e-09	0.0553675	-	-	0.0890654	1.09e-08	0.292711	-	-	0.292711	271	149.128	-290.255	-264.643
RTWT	A+D	Mokwa.2001	2.06e-09	0.0710876	1.4e-08	-	-	0.09882	0.41839	8.23e-08	-	-	0.41839	274	144.443	-280.885	-255.206
RTWT	A+D	Mokwa.2002	0.022686	0.0722486	2.06e-09	-	-	0.13901	0.308828	8.81e-09	-	-	0.308828	344	131.21	-254.42	-227.377
RTWT	A+D	Mokwa.2003	0.00840336	2.06e-09	0.00435415	-	-	0.150211	1.26e-08	0.0267177	-	-	0.0267177	447	193.231	-378.462	-349.846
RTWT	A+D	Mokwa.2004	0.0085991	0.0150518	0.0417372	-	-	0.115959	0.0829998	0.230151	-	-	0.313151	492	226.802	-445.605	-416.414
RTWT	A+D	Mokwa.2005	2.06e-09	0.0269136	0.0211943	-	-	0.129776	0.151299	0.119147	-	-	0.270445	579	252.113	-496.226	-466.059
RTWT	A+D	Mokwa.2006	2.06e-09	0.0539295	5.04e-09	-	-	0.119098	0.311681	2.91e-08	-	-	0.311681	562	267.583	-527.166	-497.177
RTWT	A+D	Mokwa.2007	0.00631937	0.0113772	0.0519692	-	-	0.0862441	0.072973	0.333328	-	-	0.406301	630	359.487	-710.974	-680.3
RTWT	A+D	Mokwa.2008	0.00112105	0.0205491	3.45e-09	-	-	0.0982239	0.171394	2.88e-08	-	-	0.171394	727	445.032	-882.064	-850.531
RTWT	A+D	Mokwa.2011	-	0.071014	2.06e-09	-	-	0.118519	0.374678	1.09e-08	-	-	0.374678	542	239.32	-472.641	-447.164
RTWT	A+D	Mokwa.2014	-	0.12032	0.0588485	-	-	0.128309	0.391314	0.191391	-	-	0.582705	91	28.0055	-50.0109	-33.4566
RTWT	A+D	Ubiaja.2002	-	0.0192258	2.86e-05	-	-	0.115773	0.142385	0.000211598	-	-	0.142597	186	98.4835	-190.967	-170.838
RTWT	A+D	Ubiaja.2003	0.000971953	2.06e-09	0.129635	-	-	0.171462	6.82e-09	0.429158	-	-	0.429158	513	113.794	-219.588	-190.147
RTWT	A+D	Ubiaja.2004	0.0345033	2.06e-09	0.16765	-	-	0.15718	5.74e-09	0.466558	-	-	0.466558	618	139.916	-271.833	-241.274
RTWT	A+D	Ubiaja.2005	0.0354519	0.0273303	0.0693635	-	-	0.220234	0.0775592	0.196843	-	-	0.274402	618	91.9923	-175.985	-145.426
RTWT	A+D	Ubiaja.2006	0.0111891	0.0532286	0.0187559	-	-	0.214979	0.178528	0.062907	-	-	0.241435	693	131.766	-255.533	-224.287
RTWT	A+D	Ubiaja.2007	0.0009878	2.81e-09	0.0907249	-	-	0.198546	9.69e-09	0.312565	-	-	0.312565	778	149.824	-291.649	-259.709
RTWT	A+D	Ubiaja.2008	0.0112342	0.0453809	0.0628544	-	-	0.131805	0.180602	0.250142	-	-	0.430745	842	297.141	-586.282	-553.867
RTWT	A+D	Ubiaja.2009	-	0.0290338	1.35e-06	-	-	0.149796	0.162353	7.55e-06	-	-	0.162361	455	180.74	-355.481	-330.879
RTWT	A+D	Ubiaja.2010	-	0.0505423	0.0733151	-	-	0.160835	0.177533	0.257524	-	-	0.435057	590	137.985	-269.969	-244.069
RTWT	A+D	Ubiaja.2011	4.24e-07	0.106051	0.0114973	-	-	0.0900343	0.510885	0.0553865	-	-	0.566271	1204	631.393	-1254.79	-1220.23
RTWT	A+D	Ubiaja.2013	0.0010556	0.0714516	0.0353324	-	-	0.0790105	0.382401	0.189095	-	-	0.571496	1266	726.96	-1445.92	-1411.06
RTWT	A+D	Ubiaja.2014	-	0.0718841	0.00790783	-	-	0.155564	0.305427	0.0335995	-	-	0.339027	647	206.612	-407.225	-380.863
RTWT	A+D	Zaria.2000	0.000271692	0.100392	2.06e-09	-	-	0.153276	0.39534	8.12e-09	-	-	0.39534	216	68.275	-128.55	-104.298
RTWT	A+D	Zaria.2001	0.11265	1.34e-07	0.142255	-	-	0.170518	3.15e-07	0.334384	-	-	0.334385	233	44.4351	-80.8701	-56.1639
RTWT	A+D	Zaria.2002	0.00949454	0.0268267	0.0842181	-	-	0.157053	0.0966405	0.303387	-	-	0.400028	269	71.2138	-134.428	-108.859
RTWT	A+D	Zaria.2003	2.06e-09	0.01382	0.0267437	-	-	0.177719	0.0633121	0.122519	-	-	0.185831	316	94.2492	-180.498	-153.964
RTWT	A+D	Zaria.2005	2.06e-09	0.00625098	0.100926	-	-	0.222084	0.0189849	0.306522	-	-	0.325507	400	52.0717	-96.1433	-68.1945
RTWT	A+D	Zaria.2006	3.28e-09	2.06e-09	0.0777056	-	-	0.198452	7.46e-09	0.281382	-	-	0.281382	441	89.4685	-170.937	-142.403
RTWT	A+D	Zaria.2007	2.06e-09	0.00923855	0.0466881	-	-	0.0906099	0.063046	0.318611	-	-	0.381657	548	307.727	-607.455	-577.617
RTWT	A+D	Zaria.2008	0.000120501	0.0377614	0.0268165	-	-	0.11146	0.214361	0.152229	-	-	0.36659	602	287.605	-567.21	-536.808
RTWT	Add	Ibadan.2000	0.033078	0.246599	-	-	-	0.375957	0.376123	-	-	-	0.376123	294	-38.6783	83.3567	105.775
RTWT	Add	Ibadan.2001	0.0250709	0.16434	-	-	-	0.162813	0.466577	-	-	-	0.466577	338	85.2146	-164.429	-141.314
RTWT	Add	Ibadan.2002	0.227573	0.114619	-	-	-	0.217288	0.204867	-	-	-	0.204867	409	67.5175	-129.035	-104.967
RTWT	Add	Ibadan.2003	2.06e-09	0.11542	-	-	-	0.256074	0.310691	-	-	-	0.310691	530	54.3544	-102.709	-77.3444
RTWT	Add	Ibadan.2004	0.0157556	0.027999	-	-	-	0.231715	0.101641	-	-	-	0.101641	576	114.756	-223.512	-197.732
RTWT	Add	Ibadan.2005	0.0445309	0.129965	-	-	-	0.258342	0.300262	-	-	-	0.300262	714	61.0569	-116.114	-89.2593
RTWT	Add	Ibadan.2006	0.00705299	0.0953469	-	-	-	0.194263	0.321398	-	-	-	0.321398	781	180.398	-354.797	-327.494
RTWT	Add	Ibadan.2007	0.0470276	0.162759	-	-	-	0.205563	0.39186	-	-	-	0.39186	765	127.59	-249.18	-221.981
RTWT	Add	Ibadan.2014	0.0299842	0.0977743	-	-	-	0.259027	0.252787	-	-	-	0.252787	807	78.398	-150.796	-123.329
RTWT	Add	Ikenne.2014	-	0.225602	-	-	-	0.0859576	0.724106	-	-	-	0.724106	106	40.2738	-76.5475	-61.8937
RTWT	Add	Jos.2000	0.0351232	0.126499	-	-	-	0.127055	0.438202	-	-	-	0.438202	191	66.8265	-127.653	-107.392
RTWT	Add	Mmdori.2000	1.07e-08	0.0663018	-	-	-	0.13856	0.323641	-	-	-	0.323641	142	54.4615	-102.923	-84.1438
RTWT	Add	Mmdori.2001	0.0153261	0.0711059	-	-	-	0.0900653	0.402872	-	-	-	0.402872	156	85.2982	-164.596	-145.347
RTWT	Add	Mmdori.2002	1.91e-09	0.0130267	-	-	-	0.160284	0.0751643	-	-	-	0.0751643	104	40.72	-75.4401	-58.2181
RTWT	Add	Mmdori.2006	1.08e-06	0.0310752	-	-	-	0.260628	0.10653	-	-	-	0.10653	255	35.5989	-65.1977	-43.4914
RTWT	Add	Mmdori.2007	0.0002564	0.0358341	-	-	-	0.21029	0.145442	-	-	-	0.145442	317	74.9449	-143.89	-121.095
RTWT	Add	Mokwa.2000	0.0451048	0.0710619	-	-	-	0.0922601	0.340944	-	-	-	0.340944	271	147.824	-289.647	-267.637
RTWT	Add	Mokwa.2001	6.84e-09	0.0710237	-	-	-	0.0988392	0.418124	-	-	-	0.418124	274	144.443	-282.885	-260.819
RTWT	Add	Mokwa.2002	0.0226872	0.072227	-	-	-	0.139017	0.308753	-	-	-	0.308753	344	131.21	-256.42	-233.217
RTWT	Add	Mokwa.2003	0.00841115	2.06e-09	-	-	-	0.153498	1.27e-08	-	-	-	1.27e-08	447	193.188	-380.376	-355.864
RTWT	Add	Mokwa.2004	0.00856344	0.0648821	-	-	-	0.120044	0.335327	-	-	-	0.335327	492	225.583	-445.165	-420.173
RTWT	Add	Mokwa.2005	2.06e-09	0.0548599	-	-	-	0.131198	0.294855	-	-	-	0.294855	579	251.486	-496.972	-471.166
RTWT	Add	Mokwa.2006	2.06e-09	0.0539285	-	-	-	0.119099	0.311677	-	-	-	0.311677	562	267.583	-529.166	-503.508
RTWT	Add	Mokwa.2007	0.00619304	0.0718829	-	-	-	0.0918288	0.423078	-	-	-	0.423078	630	356.579	-707.158	-680.93
RTWT	Add	Mokwa.2008	0.00112141	0.0205281	-	-	-	0.0982318	0.171237	-	-	-	0.171237	727	445.032	-884.065	-857.12
RTWT	Add	Mokwa.2011	-	0.0710142	-	-	-	0.118519	0.374679	-	-	-	0.374679	542	239.32	-474.641	-453.46
RTWT	Add	Mokwa.2014	-	0.195828	-	-	-	0.130191	0.600665	-	-	-	0.600665	91	27.9456	-51.8913	-37.8478
RTWT	Add	Ubiaja.2002	-	0.0193761	-	-	-	0.115709	0.143436	-	-	-	0.143436	186	98.4846	-192.969	-176.066
RTWT	Add	Ubiaja.2003	0.0010603	0.166229	-	-	-	0.179545	0.479275	-	-	-	0.479275	513	110.798	-215.597	-190.395
RTWT	Add	Ubiaja.2004	0.0340027	0.21938	-	-	-	0.173803	0.513547	-	-	-	0.513547	618	125.857	-245.715	-219.582
RTWT	Add	Ubiaja.2005	0.0353233	0.105623	-	-	-	0.228861	0.285616	-	-	-	0.285616	618	90.487	-174.974	-148.842
RTWT	Add	Ubiaja.2006	0.0111549	0.0744265	-	-	-	0.217327	0.245706	-	-	-	0.245706	693	131.618	-257.235	-230.53
RTWT	Add	Ubiaja.2007	0.000940162	0.0908419	-	-	-	0.215526	0.295606	-	-	-	0.295606	778	143.351	-280.702	-253.418
RTWT	Add	Ubiaja.2008	0.0111981	0.116561	-	-	-	0.13967	0.435859	-	-	-	0.435859	842	293.555	-581.109	-553.43
RTWT	Add	Ubiaja.2009	-	0.0290348	-	-	-	0.149797	0.162358	-	-	-	0.162358	455	180.74	-357.481	-337
RTWT	Add	Ubiaja.2010	-	0.111479	-	-	-	0.180101	0.382327	-	-	-	0.382327	590	136.148	-268.295	-246.775
RTWT	Add	Ubiaja.2011	2.41e-10	0.120267	-	-	-	0.0912009	0.568724	-	-	-	0.568724	1204	631.069	-1256.14	-1226.67
RTWT	Add	Ubiaja.2013	0.000997366	0.119171	-	-	-	0.0820312	0.589374	-	-	-	0.589374	1266	723.17	-1440.34	-1410.62
RTWT	Add	Ubiaja.2014	-	0.0781712	-	-	-	0.15777	0.331316	-	-	-	0.331316	647	206.599	-409.197	-387.308
RTWT	Add	Zaria.2000	0.000269014	0.1003	-	-	-	0.153306	0.395077	-	-	-	0.395077	216	68.2751	-130.55	-109.674
RTWT	Add	Zaria.2001	0.111071	0.184181	-	-	-	0.181196	0.386571	-	-	-	0.386571	233	41.5835	-77.1671	-55.9119
RTWT	Add	Zaria.2002	0.00920977	0.137348	-	-	-	0.161452	0.445922	-	-	-	0.445922	269	70.241	-134.482	-112.508
RTWT	Add	Zaria.2003	2.06e-09	0.0459802	-	-	-	0.180029	0.203444	-	-	-	0.203444	316	94.0551	-182.11	-159.332
RTWT	Add	Zaria.2005	4.84e-08	0.126965	-	-	-	0.231607	0.354085	-	-	-	0.354085	400	51.0991	-96.1982	-72.2408
RTWT	Add	Zaria.2006	2.82e-07	0.0833726	-	-	-	0.211602	0.282643	-	-	-	0.282643	441	86.2451	-166.49	-142.045
RTWT	Add	Zaria.2007	6.92e-08	0.0657693	-	-	-	0.0952178	0.408538	-	-	-	0.408538	548	305.244	-604.488	-578.957
RTWT	Add	Zaria.2008	0.000109176	0.0683312	-	-	-	0.114632	0.373247	-	-	-	0.373247	602	286.736	-567.472	-541.471
RTWT	AxA_epi	Ibadan.2000	0.0326581	0.026437	2.06e-09	0.365037	-	0.351622	0.0340791	2.66e-09	0.470558	-	0.504637	294	-36.5176	83.0352	112.82
RTWT	AxA_epi	Ibadan.2001	0.0254647	2.06e-09	0.126072	2.06e-09	-	0.15151	6.8e-09	0.416014	6.8e-09	-	0.416014	338	91.3654	-172.731	-141.969
RTWT	AxA_epi	Ibadan.2002	0.205735	3.99e-09	0.0974426	1.81e-05	-	0.205635	7.85e-09	0.191503	3.56e-05	-	0.191539	409	71.4969	-132.994	-100.898
RTWT	AxA_epi	Ibadan.2003	4.23e-07	0.00577776	0.0858583	1.34e-05	-	0.25098	0.016863	0.250586	3.92e-05	-	0.267489	530	55.4785	-100.957	-67.0469
RTWT	AxA_epi	Ibadan.2004	0.0161964	2.06e-09	0.00470825	0.10954	-	0.20406	6.16e-09	0.0140753	0.327469	-	0.341544	576	119.91	-229.821	-195.328
RTWT	AxA_epi	Ibadan.2005	0.0444984	0.129964	2.06e-09	7.74e-07	-	0.258342	0.300282	4.76e-09	1.79e-06	-	0.300284	714	61.0569	-112.114	-76.1176
RTWT	AxA_epi	Ibadan.2006	0.00699439	0.057303	0.0310813	9.45e-05	-	0.191207	0.199884	0.108418	0.000329517	-	0.308632	781	181.266	-352.531	-315.907
RTWT	AxA_epi	Ibadan.2007	0.0470625	0.12506	0.0108917	0.0302304	-	0.203402	0.300158	0.0261414	0.0725564	-	0.398856	765	127.811	-245.623	-209.144
RTWT	AxA_epi	Ibadan.2014	0.033045	0.0142913	0.0531316	0.0702912	-	0.237327	0.0350204	0.130197	0.172246	-	0.337464	807	80.9434	-151.887	-115.034
RTWT	AxA_epi	Ikenne.2014	-	2.06e-09	2.06e-09	0.364388	-	0.0675346	4.77e-09	4.77e-09	0.843642	-	0.843642	106	43.7384	-79.4767	-59.4961
RTWT	AxA_epi	Jos.2000	0.0359926	2.06e-09	0.0982155	0.00814653	-	0.118131	7.91e-09	0.377048	0.0312744	-	0.408322	191	68.8063	-127.613	-100.847
RTWT	AxA_epi	Mmdori.2000	1.26e-06	1.79e-06	0.0537664	2.06e-09	-	0.133896	9.56e-06	0.286501	1.1e-08	-	0.286511	142	55.0861	-100.172	-75.4814
RTWT	AxA_epi	Mmdori.2001	0.0156043	0.00529575	9.69e-06	0.103263	-	0.0860122	0.0251956	4.61e-05	0.491297	-	0.516539	156	86.2579	-162.516	-137.167
RTWT	AxA_epi	Mmdori.2002	1.91e-09	0.0130267	5.19e-09	2.67e-09	-	0.160284	0.075164	2.99e-08	1.54e-08	-	0.075164	104	40.72	-71.4401	-48.9293
RTWT	AxA_epi	Mmdori.2006	2.06e-09	0.0310771	2.06e-09	0.000106892	-	0.260588	0.106511	7.06e-09	0.000366355	-	0.106878	255	35.599	-61.198	-32.4092
RTWT	AxA_epi	Mmdori.2007	0.000269986	0.0358656	4.32e-06	5.95e-06	-	0.210274	0.145547	1.75e-05	2.42e-05	-	0.145589	317	74.9439	-139.888	-109.575
RTWT	AxA_epi	Mokwa.2000	0.0443939	1.29e-05	7.86e-06	0.107998	-	0.0861092	5.41e-05	3.29e-05	0.45278	-	0.452867	271	151.393	-292.786	-263.571
RTWT	AxA_epi	Mokwa.2001	5.01e-07	0.00679541	2.06e-09	0.0963477	-	0.0947819	0.0343332	1.04e-08	0.486788	-	0.521121	274	146.038	-282.076	-252.784
RTWT	AxA_epi	Mokwa.2002	0.0227587	0.0554787	2.06e-09	0.0287237	-	0.136798	0.227597	8.46e-09	0.117837	-	0.345433	344	131.323	-252.645	-221.761
RTWT	AxA_epi	Mokwa.2003	0.00845111	4.4e-06	2.06e-09	0.0357734	-	0.140323	2.38e-05	1.12e-08	0.193839	-	0.193863	447	194.024	-378.049	-345.331
RTWT	AxA_epi	Mokwa.2004	0.00855984	0.00997381	0.00951152	0.0708852	-	0.113927	0.0468568	0.044685	0.333018	-	0.42456	492	227.689	-445.377	-411.988
RTWT	AxA_epi	Mokwa.2005	1.02e-07	0.0232365	4.73e-09	0.0524336	-	0.126794	0.114769	2.34e-08	0.258978	-	0.373747	579	253.062	-496.124	-461.595
RTWT	AxA_epi	Mokwa.2006	2.06e-09	0.0422303	2.06e-09	0.0223492	-	0.11672	0.232932	1.14e-08	0.123273	-	0.356204	562	267.732	-525.465	-491.144
RTWT	AxA_epi	Mokwa.2007	0.00645306	0.00821606	2.16e-05	0.108524	-	0.0823625	0.0399658	0.000105222	0.527899	-	0.56797	630	364.062	-718.125	-683.005
RTWT	AxA_epi	Mokwa.2008	0.00113547	0.0171354	3.45e-06	0.00658822	-	0.0974642	0.140079	2.82e-05	0.0538576	-	0.193964	727	445.067	-880.133	-844.011
RTWT	AxA_epi	Mokwa.2011	-	0.0710132	5.96e-07	1.21e-06	-	0.118519	0.374673	3.14e-06	6.41e-06	-	0.374683	542	239.32	-470.641	-440.869
RTWT	AxA_epi	Mokwa.2014	-	0.120494	0.0587277	2.06e-09	-	0.128308	0.391813	0.190966	6.7e-09	-	0.582778	91	28.0055	-48.0109	-28.9457
RTWT	AxA_epi	Ubiaja.2002	-	0.0193681	2.06e-09	2.06e-09	-	0.115713	0.143381	1.53e-08	1.53e-08	-	0.143381	186	98.4845	-188.969	-165.615
RTWT	AxA_epi	Ubiaja.2003	0.000971181	2.06e-09	0.129661	6.62e-05	-	0.171439	6.82e-09	0.429147	0.000218969	-	0.429366	513	113.794	-217.588	-183.906
RTWT	AxA_epi	Ubiaja.2004	0.0344565	2.06e-09	0.126806	0.0708988	-	0.15627	5.31e-09	0.326456	0.182526	-	0.508983	618	140.195	-270.389	-235.404
RTWT	AxA_epi	Ubiaja.2005	0.0354477	0.0272958	0.0687609	0.00124808	-	0.220179	0.0773403	0.194828	0.00353632	-	0.275705	618	91.9925	-173.985	-139
RTWT	AxA_epi	Ubiaja.2006	0.0111852	0.0531166	0.0189541	0.000107613	-	0.214967	0.178046	0.0635339	0.000360718	-	0.241941	693	131.766	-253.532	-217.745
RTWT	AxA_epi	Ubiaja.2007	0.0010192	2.06e-09	0.0550299	0.0719126	-	0.194404	6.39e-09	0.170707	0.223078	-	0.393785	778	150.786	-291.572	-254.975
RTWT	AxA_epi	Ubiaja.2008	0.011254	0.0363602	0.0196402	0.0925788	-	0.127847	0.126391	0.0682708	0.321811	-	0.516473	842	299.641	-589.283	-552.132
RTWT	AxA_epi	Ubiaja.2009	-	0.0290352	2.06e-09	2.06e-09	-	0.149796	0.162361	1.15e-08	1.15e-08	-	0.162361	455	180.74	-353.481	-324.759
RTWT	AxA_epi	Ubiaja.2010	-	0.0460122	0.0490386	0.0686999	-	0.151551	0.145931	0.155529	0.217886	-	0.519347	590	138.629	-269.258	-238.977
RTWT	AxA_epi	Ubiaja.2011	3.14e-08	0.101156	0.00451619	0.0176828	-	0.0893948	0.47547	0.0212277	0.0831153	-	0.579813	1204	631.608	-1253.22	-1213.56
RTWT	AxA_epi	Ubiaja.2013	0.00108314	0.0574812	0.00629247	0.064417	-	0.0773386	0.278208	0.0304554	0.311777	-	0.62044	1266	730.292	-1450.58	-1410.58
RTWT	AxA_epi	Ubiaja.2014	-	0.0635173	0.00434603	0.044844	-	0.144993	0.246478	0.0168647	0.174016	-	0.437358	647	206.954	-405.908	-375.074
RTWT	AxA_epi	Zaria.2000	0.000295987	0.0694091	2.06e-09	0.0462856	-	0.151613	0.259372	7.7e-09	0.172963	-	0.432336	216	68.3428	-126.686	-99.0587
RTWT	AxA_epi	Zaria.2001	0.112623	1.01e-07	0.14223	2.06e-09	-	0.170528	2.37e-07	0.33436	4.85e-09	-	0.33436	233	44.4351	-78.8701	-50.7129
RTWT	AxA_epi	Zaria.2002	0.00948382	0.0268858	0.0842138	2.06e-09	-	0.157038	0.0968435	0.30334	7.42e-09	-	0.400184	269	71.2137	-132.427	-103.264
RTWT	AxA_epi	Zaria.2003	2e-06	0.0138491	0.0267275	1.64e-05	-	0.177713	0.0634385	0.12243	7.5e-05	-	0.185944	316	94.2484	-178.497	-148.207
RTWT	AxA_epi	Zaria.2005	2.06e-09	0.0305957	0.0372485	0.115846	-	0.21316	0.0770963	0.0938603	0.291914	-	0.46287	400	52.6644	-95.3287	-63.3885
RTWT	AxA_epi	Zaria.2006	2.06e-09	2.06e-09	0.0777	1.19e-05	-	0.198451	7.46e-09	0.281356	4.32e-05	-	0.281399	441	89.4685	-168.937	-136.314
RTWT	AxA_epi	Zaria.2007	2.06e-09	0.0148048	0.0173949	0.0534105	-	0.0884557	0.0850528	0.0999328	0.306841	-	0.491826	548	308.401	-606.803	-572.659
RTWT	AxA_epi	Zaria.2008	0.000120398	0.037755	0.026791	6.48e-05	-	0.111457	0.214288	0.152059	0.000367968	-	0.366716	602	287.605	-565.209	-530.408
RTWT	AxD_epi	Ibadan.2000	0.0326512	0.0214578	2.06e-09	-	0.263213	0.353378	0.0319932	3.07e-09	-	0.392445	0.424438	294	-37.059	84.1181	113.903
RTWT	AxD_epi	Ibadan.2001	0.0254663	2.06e-09	0.126055	-	4.15e-06	0.151515	6.8e-09	0.415968	-	1.37e-05	0.415981	338	91.3654	-172.731	-141.969
RTWT	AxD_epi	Ibadan.2002	0.205713	2.06e-09	0.0974619	-	1.36e-08	0.205631	4.05e-09	0.19155	-	2.67e-08	0.19155	409	71.497	-132.994	-100.898
RTWT	AxD_epi	Ibadan.2003	3.42e-07	0.00577568	0.0858657	-	2.06e-09	0.25098	0.0168573	0.250613	-	6.02e-09	0.267471	530	55.4786	-100.957	-67.0471
RTWT	AxD_epi	Ibadan.2004	0.0164599	2.06e-09	2.06e-09	-	0.0845627	0.203832	6.76e-09	6.76e-09	-	0.277387	0.277387	576	119.803	-229.606	-195.113
RTWT	AxD_epi	Ibadan.2005	0.0444983	0.129964	2.06e-09	-	2.06e-09	0.258343	0.300283	4.76e-09	-	4.76e-09	0.300283	714	61.0569	-112.114	-76.1176
RTWT	AxD_epi	Ibadan.2006	0.00699352	0.0573075	0.031121	-	2.06e-09	0.191211	0.199933	0.108575	-	7.19e-09	0.308508	781	181.268	-352.537	-315.913
RTWT	AxD_epi	Ibadan.2007	0.0470691	0.127228	0.0128364	-	0.0172248	0.203605	0.31186	0.0314647	-	0.0422215	0.385547	765	127.768	-245.536	-209.057
RTWT	AxD_epi	Ibadan.2014	0.0323709	0.0184179	0.0499272	-	0.0528057	0.236819	0.0471842	0.127907	-	0.135281	0.310372	807	80.8677	-151.735	-114.882
RTWT	AxD_epi	Ikenne.2014	-	2.06e-09	2.06e-09	-	0.257938	0.0663494	6.36e-09	6.36e-09	-	0.795399	0.795399	106	43.7183	-79.4366	-59.456
RTWT	AxD_epi	Jos.2000	0.0367528	2.06e-09	0.0255799	-	0.109007	0.115346	7.19e-09	0.0892265	-	0.380231	0.469458	191	69.1967	-128.393	-101.628
RTWT	AxD_epi	Mmdori.2000	8.8e-07	3.98e-09	0.0537624	-	7.5e-08	0.133899	2.12e-08	0.286485	-	4e-07	0.286486	142	55.0862	-100.172	-75.4815
RTWT	AxD_epi	Mmdori.2001	0.0156354	0.00929041	1.63e-08	-	0.0681286	0.0862105	0.051825	9.1e-08	-	0.380044	0.431869	156	86.0821	-162.164	-136.815
RTWT	AxD_epi	Mmdori.2002	1.91e-09	0.013026	1.89e-07	-	5.01e-07	0.160284	0.0751601	1.09e-06	-	2.89e-06	0.0751641	104	40.72	-71.44	-48.9293
RTWT	AxD_epi	Mmdori.2006	2.06e-09	0.0275797	3.1e-05	-	0.00973781	0.257432	0.0935603	0.000105028	-	0.0330341	0.126699	255	35.6054	-61.2107	-32.4219
RTWT	AxD_epi	Mmdori.2007	0.00028573	0.0359612	2.04e-09	-	2.04e-09	0.210253	0.145888	8.28e-09	-	8.28e-09	0.145888	317	74.9407	-139.881	-109.569
RTWT	AxD_epi	Mokwa.2000	0.0442976	2.06e-09	8.65e-07	-	0.0784365	0.0851414	9.92e-09	4.16e-06	-	0.377323	0.377327	271	151.806	-293.612	-264.397
RTWT	AxD_epi	Mokwa.2001	6.73e-07	0.00463944	4.56e-05	-	0.0722457	0.0941869	0.0271125	0.000266715	-	0.422197	0.449576	274	146.025	-282.05	-252.758
RTWT	AxD_epi	Mokwa.2002	0.0227823	0.0488099	2.06e-09	-	0.028906	0.135782	0.206576	8.72e-09	-	0.122338	0.328914	344	131.428	-252.856	-221.971
RTWT	AxD_epi	Mokwa.2003	0.0084465	1.74e-05	1.01e-05	-	0.0285799	0.138723	9.89e-05	5.72e-05	-	0.162592	0.162748	447	194.201	-378.403	-345.685
RTWT	AxD_epi	Mokwa.2004	0.00856498	0.0145319	0.00754798	-	0.0478779	0.114219	0.075396	0.0391611	-	0.248404	0.362961	492	227.336	-444.672	-411.283
RTWT	AxD_epi	Mokwa.2005	1.02e-07	0.0253319	2.06e-09	-	0.0332397	0.127646	0.136034	1.11e-08	-	0.178499	0.314533	579	252.669	-495.338	-460.809
RTWT	AxD_epi	Mokwa.2006	2.06e-09	0.0450611	1.62e-05	-	0.0120361	0.117244	0.258441	9.31e-05	-	0.0690309	0.327565	562	267.663	-525.326	-491.006
RTWT	AxD_epi	Mokwa.2007	0.0064421	0.00601323	2.06e-09	-	0.0787167	0.0822381	0.0346764	1.19e-08	-	0.453934	0.48861	630	363.605	-717.209	-682.089
RTWT	AxD_epi	Mokwa.2008	0.00112714	0.0194344	5.93e-09	-	0.00163208	0.0979454	0.161766	4.94e-08	-	0.0135849	0.175351	727	445.033	-880.065	-843.943
RTWT	AxD_epi	Mokwa.2011	-	0.0710009	4.41e-07	-	3.79e-05	0.118506	0.374586	2.32e-06	-	0.000200012	0.374788	542	239.32	-470.64	-440.868
RTWT	AxD_epi	Mokwa.2014	-	0.120047	0.0590821	-	2.06e-09	0.128298	0.390489	0.192183	-	6.7e-09	0.582672	91	28.0054	-48.0109	-28.9457
RTWT	AxD_epi	Ubiaja.2002	-	0.0193998	2.06e-09	-	2.06e-09	0.115696	0.1436	1.53e-08	-	1.53e-08	0.1436	186	98.4846	-188.969	-165.615
RTWT	AxD_epi	Ubiaja.2003	0.000956986	2.06e-09	0.111811	-	0.0253137	0.170247	6.68e-09	0.362635	-	0.0820999	0.444735	513	113.854	-217.709	-184.027
RTWT	AxD_epi	Ubiaja.2004	0.034375	2.06e-09	0.0711817	-	0.122625	0.15427	5.39e-09	0.186119	-	0.320629	0.506748	618	141.457	-272.915	-237.93
RTWT	AxD_epi	Ubiaja.2005	0.0354494	0.0273548	0.0689003	-	0.000642592	0.220194	0.0775931	0.195439	-	0.00182274	0.274855	618	91.9924	-173.985	-138.999
RTWT	AxD_epi	Ubiaja.2006	0.0111884	0.0532297	0.018753	-	6.73e-09	0.21498	0.178533	0.0628975	-	2.26e-08	0.24143	693	131.766	-253.533	-217.746
RTWT	AxD_epi	Ubiaja.2007	0.0010335	2.06e-09	0.0342136	-	0.082377	0.19212	6.65e-09	0.110457	-	0.265951	0.376409	778	151.721	-293.442	-256.845
RTWT	AxD_epi	Ubiaja.2008	0.0112358	0.0411834	0.00254391	-	0.0862784	0.126868	0.153607	0.00948831	-	0.321803	0.484898	842	299.906	-589.812	-552.662
RTWT	AxD_epi	Ubiaja.2009	-	0.0290341	2.06e-09	-	4.87e-06	0.149794	0.162353	1.15e-08	-	2.72e-05	0.16238	455	180.74	-353.481	-324.759
RTWT	AxD_epi	Ubiaja.2010	-	0.0466092	0.0427435	-	0.0618199	0.1494	0.155068	0.142207	-	0.205674	0.502949	590	138.664	-269.328	-239.048
RTWT	AxD_epi	Ubiaja.2011	2.95e-08	0.100656	0.00129217	-	0.0178237	0.0890668	0.481979	0.00618739	-	0.0853469	0.573513	1204	631.688	-1253.38	-1213.72
RTWT	AxD_epi	Ubiaja.2013	0.00107419	0.0580827	0.00508982	-	0.0485475	0.0770731	0.305912	0.0268073	-	0.255692	0.588411	1266	729.563	-1449.13	-1409.12
RTWT	AxD_epi	Ubiaja.2014	-	0.0648543	0.00239123	-	0.0361726	0.143954	0.262173	0.0096665	-	0.146227	0.418066	647	206.861	-405.722	-374.888
RTWT	AxD_epi	Zaria.2000	0.000271579	0.0982604	2.06e-09	-	0.00223348	0.153164	0.38696	8.12e-09	-	0.00879569	0.395756	216	68.2754	-126.551	-98.9238
RTWT	AxD_epi	Zaria.2001	0.11263	2.06e-09	0.142237	-	2.06e-09	0.170525	4.85e-09	0.334366	-	4.85e-09	0.334366	233	44.4351	-78.8701	-50.7129
RTWT	AxD_epi	Zaria.2002	0.00948685	0.0268503	0.0842166	-	2.06e-09	0.157047	0.0967226	0.303373	-	7.42e-09	0.400095	269	71.2138	-132.428	-103.265
RTWT	AxD_epi	Zaria.2003	1.07e-06	0.0138811	0.0267208	-	7.17e-07	0.177708	0.063584	0.122398	-	3.28e-06	0.185985	316	94.2488	-178.498	-148.207
RTWT	AxD_epi	Zaria.2005	2.06e-09	0.0348988	0.0105289	-	0.120708	0.20945	0.0929182	0.0280332	-	0.321385	0.442336	400	53.2851	-96.5702	-64.63
RTWT	AxD_epi	Zaria.2006	2.06e-09	2.06e-09	0.077672	-	5.1e-05	0.198449	7.46e-09	0.281246	-	0.000184594	0.28143	441	89.4684	-168.937	-136.313
RTWT	AxD_epi	Zaria.2007	2.06e-09	0.0168699	0.007243	-	0.0501174	0.0878605	0.104077	0.0446848	-	0.309193	0.457955	548	308.716	-607.433	-573.289
RTWT	AxD_epi	Zaria.2008	0.000120357	0.0377625	0.0268183	-	2.06e-09	0.111459	0.214365	0.152238	-	1.17e-08	0.366603	602	287.605	-565.21	-530.408
RTWT	Dom	Ibadan.2000	0.0325479	-	0.192907	-	-	0.370725	-	0.323573	-	-	0.323573	294	-39.4263	84.8526	107.271
RTWT	Dom	Ibadan.2001	0.0254765	-	0.125991	-	-	0.151537	-	0.415805	-	-	0.415805	338	91.3654	-176.731	-153.616
RTWT	Dom	Ibadan.2002	0.205757	-	0.0974419	-	-	0.205639	-	0.191499	-	-	0.191499	409	71.497	-136.994	-112.925
RTWT	Dom	Ibadan.2003	2.06e-09	-	0.0903048	-	-	0.250893	-	0.26467	-	-	0.26467	530	55.4758	-104.952	-79.5873
RTWT	Dom	Ibadan.2004	0.0163795	-	0.050301	-	-	0.212716	-	0.180035	-	-	0.180035	576	117.866	-229.733	-203.952
RTWT	Dom	Ibadan.2005	0.0442649	-	0.0881805	-	-	0.261541	-	0.223816	-	-	0.223816	714	58.1347	-110.269	-83.415
RTWT	Dom	Ibadan.2006	0.0070627	-	0.0732964	-	-	0.191392	-	0.269719	-	-	0.269719	781	179.61	-353.22	-325.917
RTWT	Dom	Ibadan.2007	0.0471426	-	0.115156	-	-	0.205062	-	0.313469	-	-	0.313469	765	125.365	-244.729	-217.53
RTWT	Dom	Ibadan.2014	0.0327953	-	0.0922171	-	-	0.244933	-	0.249272	-	-	0.249272	807	80.3617	-154.723	-127.257
RTWT	Dom	Ikenne.2014	-	-	0.184717	-	-	0.0704398	-	0.723935	-	-	0.723935	106	42.6508	-81.3017	-66.6479
RTWT	Dom	Jos.2000	0.0359495	-	0.102382	-	-	0.11828	-	0.398976	-	-	0.398976	191	68.8043	-131.609	-111.347
RTWT	Dom	Mmdori.2000	2.06e-09	-	0.0537036	-	-	0.133929	-	0.286216	-	-	0.286216	142	55.0864	-104.173	-85.3936
RTWT	Dom	Mmdori.2001	0.0153374	-	0.0549329	-	-	0.087632	-	0.347892	-	-	0.347892	156	85.6184	-165.237	-145.987
RTWT	Dom	Mmdori.2002	2.02e-09	-	0.00632118	-	-	0.16366	-	0.0371875	-	-	0.0371875	104	40.645	-75.29	-58.0681
RTWT	Dom	Mmdori.2006	1.19e-07	-	0.0263245	-	-	0.258521	-	0.0924168	-	-	0.0924168	255	35.4205	-64.841	-43.1346
RTWT	Dom	Mmdori.2007	9.5e-07	-	0.027546	-	-	0.209932	-	0.115993	-	-	0.115993	317	74.5104	-143.021	-120.226
RTWT	Dom	Mokwa.2000	0.0447215	-	0.0553855	-	-	0.0890579	-	0.292789	-	-	0.292789	271	149.128	-292.255	-270.245
RTWT	Dom	Mokwa.2001	2.06e-09	-	0.0517318	-	-	0.0993203	-	0.342476	-	-	0.342476	274	143.312	-280.623	-258.558
RTWT	Dom	Mokwa.2002	0.0227013	-	0.0573472	-	-	0.13691	-	0.264323	-	-	0.264323	344	130.42	-254.84	-231.637
RTWT	Dom	Mokwa.2003	0.00840337	-	0.00434937	-	-	0.150215	-	0.0266886	-	-	0.0266886	447	193.231	-380.462	-355.949
RTWT	Dom	Mokwa.2004	0.00861713	-	0.0533591	-	-	0.115645	-	0.30041	-	-	0.30041	492	226.709	-447.418	-422.425
RTWT	Dom	Mokwa.2005	2.06e-09	-	0.0392904	-	-	0.130468	-	0.23145	-	-	0.23145	579	251.696	-497.392	-471.585
RTWT	Dom	Mokwa.2006	2.06e-09	-	0.0413564	-	-	0.118551	-	0.258627	-	-	0.258627	562	264.665	-523.329	-497.672
RTWT	Dom	Mokwa.2007	0.00632319	-	0.0605284	-	-	0.0860698	-	0.395814	-	-	0.395814	630	359.419	-712.837	-686.609
RTWT	Dom	Mokwa.2008	0.00107649	-	0.0149723	-	-	0.0986086	-	0.130583	-	-	0.130583	727	443.228	-880.455	-853.51
RTWT	Dom	Mokwa.2011	-	-	0.0650933	-	-	0.112426	-	0.366684	-	-	0.366684	542	234.819	-465.637	-444.456
RTWT	Dom	Mokwa.2014	-	-	0.150621	-	-	0.127546	-	0.541476	-	-	0.541476	91	27.8519	-51.7038	-37.6604
RTWT	Dom	Ubiaja.2002	-	-	0.0182266	-	-	0.113852	-	0.137998	-	-	0.137998	186	98.0272	-192.054	-175.151
RTWT	Dom	Ubiaja.2003	0.000972733	-	0.129591	-	-	0.171477	-	0.429051	-	-	0.429051	513	113.794	-221.588	-196.387
RTWT	Dom	Ubiaja.2004	0.0345259	-	0.167572	-	-	0.157203	-	0.466384	-	-	0.466384	618	139.916	-273.833	-247.7
RTWT	Dom	Ubiaja.2005	0.0354857	-	0.0906148	-	-	0.219659	-	0.262075	-	-	0.262075	618	91.854	-177.708	-151.576
RTWT	Dom	Ubiaja.2006	0.0112604	-	0.0620595	-	-	0.212919	-	0.21681	-	-	0.21681	693	130.907	-255.813	-229.108
RTWT	Dom	Ubiaja.2007	0.00098811	-	0.0907217	-	-	0.198548	-	0.312556	-	-	0.312556	778	149.824	-293.649	-266.365
RTWT	Dom	Ubiaja.2008	0.0112208	-	0.0980069	-	-	0.131077	-	0.407845	-	-	0.407845	842	296.022	-586.044	-558.365
RTWT	Dom	Ubiaja.2009	-	-	0.0274182	-	-	0.146336	-	0.157799	-	-	0.157799	455	180.184	-356.367	-335.886
RTWT	Dom	Ubiaja.2010	-	-	0.118974	-	-	0.156391	-	0.43206	-	-	0.43206	590	137.188	-270.376	-248.856
RTWT	Dom	Ubiaja.2011	1.33e-06	-	0.0944307	-	-	0.0878697	-	0.517991	-	-	0.517991	1204	620.115	-1234.23	-1204.76
RTWT	Dom	Ubiaja.2013	0.00108853	-	0.0892816	-	-	0.0782122	-	0.529602	-	-	0.529602	1266	719.216	-1432.43	-1402.71
RTWT	Dom	Ubiaja.2014	-	-	0.0749751	-	-	0.146856	-	0.337983	-	-	0.337983	647	204.878	-405.756	-383.867
RTWT	Dom	Zaria.2000	0.000163785	-	0.0681123	-	-	0.156137	-	0.303512	-	-	0.303512	216	67.551	-129.102	-108.226
RTWT	Dom	Zaria.2001	0.112637	-	0.142234	-	-	0.170526	-	0.334355	-	-	0.334355	233	44.4351	-82.8701	-61.6149
RTWT	Dom	Zaria.2002	0.00963098	-	0.103417	-	-	0.157278	-	0.382564	-	-	0.382564	269	71.161	-136.322	-114.348
RTWT	Dom	Zaria.2003	2.06e-09	-	0.0372688	-	-	0.177566	-	0.173477	-	-	0.173477	316	94.2175	-182.435	-159.656
RTWT	Dom	Zaria.2005	6.57e-09	-	0.105844	-	-	0.221897	-	0.322951	-	-	0.322951	400	52.0695	-98.139	-74.1817
RTWT	Dom	Zaria.2006	7.89e-07	-	0.0777053	-	-	0.198452	-	0.28138	-	-	0.28138	441	89.4684	-172.937	-148.492
RTWT	Dom	Zaria.2007	2.22e-08	-	0.0536915	-	-	0.0904573	-	0.372473	-	-	0.372473	548	307.669	-609.337	-583.806
RTWT	Dom	Zaria.2008	0.000137143	-	0.0571158	-	-	0.110392	-	0.340695	-	-	0.340695	602	286.542	-567.083	-541.082
