# Supplementary material for: Marker-Based Estimates Reveal Significant Nonadditive Effects in Clonally Propagated Cassava (Manihot esculenta): Implications for the Prediction of Total Genetic Value and the Selection of Varieties
Source: G3 (Bethesda). 2016 Aug 30;6(11):3497–506. doi: 10.1534/g3.116.033332 (PMC5100848; doi:10.1534/g3.116.033332)
Supplement: Supplemental Material [file supp_g3.116.033332_TableS14.xlsx]

## Sheet: Sheet1
Table S14. Results from 25 replicates of 5-fold cross-validation in the Genetic Gain population for three traits and five additive and non-additive genetic mixed-models. Mean (± standard errors) across the 25 replicates are given for prediction accuracy of each kernel plus total genetic value (sum across all kernels), variance components (Vg and Ve) and kernel weights. Models were fit with the R …
			Accuracies																			Variance Components								Kernel Weights
Population	Model	Trait	Additive				Dominance				AxA Epistasis			AxD Epistasis				Total				Vg				Ve				Additive				Dominance				AxA epi.				AxD epi.
Genetic Gain	A	DM	0.569687	±	0.00192922													0.569687	±	0.00192922		19.6594	±	0.123565		0.123607	±	0.00187495		1	±	0
Genetic Gain	D	DM	0.536907	±	0.0020426													0.536907	±	0.0020426		13.1937	±	0.0687359		0.0582355	±	0.00205119						1	±	0
Genetic Gain	A + D	DM	0.550802	±	0.00257956		0.477548	±	0.00276694									0.562104	±	0.00196349		15.1694	±	0.0774052		0.0751678	±	0.00189946		0.508463	±	0.00829465		0.491537	±	0.00829465
Genetic Gain	A + D + AxA	DM	0.56376	±	0.00271407		0.492093	±	0.00378316		0.337806	±	0.00259886					0.573389	±	0.00186705		16.6338	±	0.0945448		0.0645367	±	0.00187129		0.364326	±	0.00718389		0.266727	±	0.00729695		0.368948	±	0.00802539
Genetic Gain	A + D + AxD	DM	0.569092	±	0.00244376		0.448941	±	0.00632763					0.408434	±	0.00253857		0.575905	±	0.00207748		15.4269	±	0.0648219		0.0411864	±	0.00191233		0.374715	±	0.00641352		0.14965	±	0.00682086						0.475635	±	0.00719366
Genetic Gain	A	HI	0.446402	±	0.00354234													0.446402	±	0.00354234		166.954	±	0.895426		0.160177	±	0.00970707		1	±	0
Genetic Gain	D	HI	0.4289	±	0.00400463													0.4289	±	0.00400463		97.2548	±	0.336006		0.00691054	±	0.00146594						1	±	0
Genetic Gain	A + D	HI	0.403443	±	0.00333849		0.383277	±	0.00441719									0.445137	±	0.00317082		107.614	±	0.443156		0.0248895	±	0.00344681		0.330011	±	0.00695306		0.669989	±	0.00695306
Genetic Gain	A + D + AxA	HI	0.404919	±	0.00736782		0.400175	±	0.00427584		0.260728	±	0.00427825					0.446664	±	0.00342784		114.783	±	0.59881		0.0157168	±	0.00267764		0.214254	±	0.00711007		0.444781	±	0.00839605		0.340964	±	0.00872386
Genetic Gain	A + D + AxD	HI	0.435341	±	0.0053342		0.383462	±	0.00466902					0.328857	±	0.00544594		0.458202	±	0.00379359		105.172	±	0.391335		0.00151586	±	0.000565061		0.246664	±	0.00602724		0.251547	±	0.0075658						0.501789	±	0.00720876
Genetic Gain	A	logRTWT	0.326933	±	0.00473728													0.326933	±	0.00473728		0.21069	±	0.00150222		0.000253509	±	1.41604e-05		1	±	0
Genetic Gain	D	logRTWT	0.363168	±	0.00426427													0.363168	±	0.00426427		0.116516	±	0.000529164		5.2779e-05	±	5.37975e-06						1	±	0
Genetic Gain	A + D	logRTWT	0.297975	±	0.00561569		0.352564	±	0.00470799									0.378071	±	0.00438086		0.121143	±	0.000557716		6.82302e-05	±	6.40388e-06		0.138182	±	0.00590123		0.861818	±	0.00590123
Genetic Gain	A + D + AxA	logRTWT	0.149248	±	0.00956033		0.372789	±	0.00404437		0.267199	±	0.00471924					0.387065	±	0.00405994		0.134763	±	0.000808785		3.16325e-05	±	3.94806e-06		0.00979129	±	0.00208277		0.517143	±	0.00923014		0.473065	±	0.00893378
Genetic Gain	A + D + AxD	logRTWT	0.21464	±	0.00734227		0.372395	±	0.00323134					0.307051	±	0.00565203		0.393708	±	0.00407435		0.119149	±	0.00049074		6.78566e-06	±	1.83592e-06		0.0337251	±	0.00360368		0.3871	±	0.00842256						0.579175	±	0.00876533
Genetic Gain	A	MCBBS	0.358684	±	0.0037842													0.358684	±	0.0037842		0.0783653	±	0.00054371		0.000140524	±	4.39128e-06		1	±	0
Genetic Gain	D	MCBBS	0.361547	±	0.00410278													0.361547	±	0.00410278		0.0506514	±	0.000273796		2.30478e-05	±	2.23881e-06						1	±	0
Genetic Gain	A + D	MCBBS	0.313084	±	0.0068901		0.349105	±	0.00385291									0.370735	±	0.00412867		0.0529465	±	0.000280282		2.89639e-05	±	2.41399e-06		0.170107	±	0.00707096		0.829893	±	0.00707096
Genetic Gain	A + D + AxA	MCBBS	0.153234	±	0.00777111		0.355367	±	0.00310201		0.337363	±	0.0032405					0.390894	±	0.00295295		0.0636955	±	0.000361703		8.23378e-06	±	1.13858e-06		0.0083374	±	0.0019822		0.313605	±	0.00528317		0.678058	±	0.00505955
Genetic Gain	A + D + AxD	MCBBS	0.228492	±	0.00678251		0.321041	±	0.0067128					0.380079	±	0.00260667		0.39678	±	0.00293162		0.0523595	±	0.000217723		3.22918e-08	±	2.28315e-08		0.0256811	±	0.00307156		0.105419	±	0.00409846						0.8689	±	0.00427093
Genetic Gain	A	MCMDS	0.526722	±	0.00278312													0.526722	±	0.00278312		0.579383	±	0.0041528		0.0245239	±	0.000297376		1	±	0
Genetic Gain	D	MCMDS	0.517854	±	0.00269391													0.517854	±	0.00269391		0.501886	±	0.00345869		0.01327	±	0.000380489						1	±	0
Genetic Gain	A + D	MCMDS	0.503132	±	0.00355915		0.481573	±	0.00337475									0.531916	±	0.0028852		0.555752	±	0.00455137		0.0157347	±	0.000422224		0.518526	±	0.00751773		0.481474	±	0.00751773
Genetic Gain	A + D + AxA	MCMDS	0.518743	±	0.00296751		0.434311	±	0.00816296		0.297688	±	0.00424312					0.536566	±	0.00264209		0.712375	±	0.00550039		0.0112209	±	0.00040891		0.371558	±	0.0068083		0.132419	±	0.00693585		0.496023	±	0.00660138
Genetic Gain	A + D + AxD	MCMDS	0.534625	±	0.00254439		0.251901	±	0.00960506					0.407304	±	0.00447149		0.552117	±	0.00299321		0.66651	±	0.00382624		0.00771207	±	0.000337242		0.39604	±	0.00550413		0.0154006	±	0.00232726						0.58856	±	0.00489733
Genetic Gain	A	SPROUT	0.328402	±	0.00451927													0.328402	±	0.00451927		220.358	±	1.81083		0.194261	±	0.00855629		1	±	0
Genetic Gain	D	SPROUT	0.347157	±	0.00379652													0.347157	±	0.00379652		125.489	±	0.748411		0.0532685	±	0.00455596						1	±	0
Genetic Gain	A + D	SPROUT	0.272751	±	0.00530621		0.31959	±	0.00396289									0.356923	±	0.00294378		133.914	±	0.82689		0.0667342	±	0.00540136		0.228959	±	0.00873428		0.771041	±	0.00873428
Genetic Gain	A + D + AxA	SPROUT	0.185652	±	0.0086081		0.34159	±	0.00405231		0.28437	±	0.00531079					0.367978	±	0.00482528		157.619	±	1.07976		0.0650622	±	0.00480671		0.0196927	±	0.00282634		0.213452	±	0.00467427		0.766855	±	0.00457929
Genetic Gain	A + D + AxD	SPROUT	0.246557	±	0.00726869		0.304221	±	0.00475021					0.330446	±	0.00449274		0.370756	±	0.00434859		127.423	±	0.702838		0.0171411	±	0.00263309		0.0440834	±	0.00382885		0.101343	±	0.00405901						0.854574	±	0.00542031
