# Supplementary material for: Marker-Based Estimates Reveal Significant Nonadditive Effects in Clonally Propagated Cassava (Manihot esculenta): Implications for the Prediction of Total Genetic Value and the Selection of Varieties
Source: G3 (Bethesda). 2016 Aug 30;6(11):3497–506. doi: 10.1534/g3.116.033332 (PMC5100848; doi:10.1534/g3.116.033332)
Supplement: Supplemental Material [file supp_g3.116.033332_TableS15.xlsx]

## Sheet: Sheet1
Table S15. Results from 25 replicates of 5-fold cross-validation in the Cycle 1 population for three traits and five additive and non-additive genetic mixed-models. Mean (± standard errors) across the 25 replicates are given for prediction accuracy of each kernel plus total genetic value (sum across all kernels), variance components (Vg and Ve) and kernel weights. Models were fit with the R packa…
			Accuracies																			Variance Components								Kernel Weights
Population	Model	Trait	Additive				Dominance				AxA Epistasis			AxD Epistasis				Total				Vg				Ve				Additive				Dominance				AxA epi.				AxD epi.
Cycle 1	A	DM	0.597423	±	0.00155513													0.597423	±	0.00155513		22.3843	±	0.133818		8.90493	±	0.0460458		1	±	0
Cycle 1	D	DM	0.56411	±	0.00157099													0.56411	±	0.00157099		18.6646	±	0.103342		7.31501	±	0.0604706						1	±	0
Cycle 1	A + D	DM	0.58612	±	0.00150425		0.429499	±	0.00203583									0.594887	±	0.00141874		23.1341	±	0.136263		7.69695	±	0.0562025		0.820706	±	0.00412564		0.179294	±	0.00412564
Cycle 1	A + D + AxA	DM	0.58672	±	0.00185459		0.424723	±	0.00378648		0.347869	±	0.0041673					0.600009	±	0.00191588		27.0052	±	0.169161		6.39205	±	0.0716799		0.669737	±	0.00644999		0.117756	±	0.00397298		0.212508	±	0.00640976
Cycle 1	A + D + AxD	DM	0.591261	±	0.00151899		0.434326	±	0.00362443					0.218945	±	0.00946071		0.600767	±	0.00153802		23.6596	±	0.15437		7.43096	±	0.0762144		0.795329	±	0.00637887		0.165921	±	0.00484929						0.0387503	±	0.00514502
Cycle 1	A	HI	0.344461	±	0.00120611													0.344461	±	0.00120611		72.4819	±	0.493619		143.277	±	0.281482		1	±	0
Cycle 1	D	HI	0.359293	±	0.00136564													0.359293	±	0.00136564		91.2463	±	0.671499		120.099	±	0.452457						1	±	0
Cycle 1	A + D	HI	0.315422	±	0.00159291		0.338471	±	0.00192658									0.364871	±	0.00164568		96.1224	±	0.609298		122.393	±	0.384811		0.364426	±	0.00641675		0.635574	±	0.00641675
Cycle 1	A + D + AxA	HI	0.320076	±	0.00188043		0.340683	±	0.00190293		0.137779	±	0.00451234					0.36782	±	0.00166273		105.984	±	1.15077		118.857	±	0.549011		0.321024	±	0.00690369		0.570948	±	0.00809166		0.108027	±	0.0089775
Cycle 1	A + D + AxD	HI	0.316038	±	0.00214678		0.33792	±	0.00211724					0.1654	±	0.00519987		0.365483	±	0.00176708		103.188	±	0.999906		118.756	±	0.614023		0.330181	±	0.00719964		0.589471	±	0.00867227						0.0803482	±	0.00891349
Cycle 1	A	logRTWT	0.189322	±	0.0023937													0.189322	±	0.0023937		0.0745917	±	0.00087873		0.295637	±	0.000595276		1	±	0
Cycle 1	D	logRTWT	0.235839	±	0.00202897													0.235839	±	0.00202897		0.106623	±	0.00104235		0.260406	±	0.000628952						1	±	0
Cycle 1	A + D	logRTWT	0.100243	±	0.00257273		0.237503	±	0.00223451									0.237671	±	0.00215302		0.109755	±	0.00104596		0.260361	±	0.000676203		0.0986846	±	0.00702637		0.901315	±	0.00702637
Cycle 1	A + D + AxA	logRTWT	0.0866426	±	0.00325359		0.234932	±	0.00239589		0.0315122	±	0.00710834					0.233731	±	0.0023447		0.110793	±	0.0012911		0.25991	±	0.000781137		0.0938084	±	0.00795801		0.894428	±	0.0086985		0.0117636	±	0.00380771
Cycle 1	A + D + AxD	logRTWT	0.0972648	±	0.00391552		0.234101	±	0.00252157						±			0.234666	±	0.00267188		0.109921	±	0.00123299		0.26019	±	0.000822111		0.0957587	±	0.00748656		0.904241	±	0.00748656						0	±	0
Cycle 1	A	MCBBS	0.367835	±	0.00148079													0.367835	±	0.00148079		0.0693709	±	0.000567635		0.0506745	±	0.000158842		1	±	0
Cycle 1	D	MCBBS	0.369826	±	0.00147608													0.369826	±	0.00147608		0.0851598	±	0.000670688		0.0392734	±	0.000135269						1	±	0
Cycle 1	A + D	MCBBS	0.279283	±	0.00362377		0.361791	±	0.00230355									0.371412	±	0.00214567		0.0881306	±	0.000698616		0.0394051	±	0.000139245		0.144578	±	0.00704139		0.855422	±	0.00704139
Cycle 1	A + D + AxA	MCBBS	0.226582	±	0.005036		0.345829	±	0.00184325		0.300775	±	0.00191662					0.37975	±	0.00149855		0.152108	±	0.00121968		0.0284777	±	0.000219744		0.0274815	±	0.00250697		0.359431	±	0.00768775		0.613087	±	0.00680721
Cycle 1	A + D + AxD	MCBBS	0.162349	±	0.00622084		0.334513	±	0.00215627					0.366125	±	0.00132665		0.385364	±	0.00128823		0.198969	±	0.00130317		0.0113662	±	0.000249696		0.00667638	±	0.00126424		0.132263	±	0.0033985						0.86106	±	0.00311771
Cycle 1	A	MCMDS	0.537695	±	0.00152677													0.537695	±	0.00152677		1.31667	±	0.00563263		0.292935	±	0.00105345		1	±	0
Cycle 1	D	MCMDS	0.441519	±	0.00179511													0.441519	±	0.00179511		1.15194	±	0.00489163		0.239319	±	0.00128847						1	±	0
Cycle 1	A + D	MCMDS	0.53639	±	0.00101499		0.206862	±	0.00210599									0.540374	±	0.00105677		1.40367	±	0.00562817		0.250883	±	0.00125701		0.865945	±	0.00254736		0.134055	±	0.00254736
Cycle 1	A + D + AxA	MCMDS	0.538042	±	0.00138628		0.192502	±	0.00346718		0.0959893	±	0.00278149					0.533827	±	0.00154684		1.62245	±	0.0100102		0.19999	±	0.00234262		0.719149	±	0.00518775		0.0772878	±	0.00289292		0.203563	±	0.00642012
Cycle 1	A + D + AxD	MCMDS	0.539503	±	0.00117821		0.173518	±	0.00265264					0.18874	±	0.00310106		0.532998	±	0.00131889		1.68838	±	0.00961643		0.148035	±	0.00263964		0.66442	±	0.00398221		0.0505204	±	0.0026719						0.28506	±	0.00480523
Cycle 1	A	SPROUT	0.293477	±	0.00138827													0.293477	±	0.00138827		137.057	±	0.99694		428.719	±	0.767912		1	±	0
Cycle 1	D	SPROUT	0.290771	±	0.00152615													0.290771	±	0.00152615		141.229	±	1.00444		403.142	±	0.79757						1	±	0
Cycle 1	A + D	SPROUT	0.286147	±	0.00179162		0.252036	±	0.00132541									0.299045	±	0.0014566		156.214	±	1.07437		408.89	±	0.872233		0.655495	±	0.00650426		0.344505	±	0.00650426
Cycle 1	A + D + AxA	SPROUT	0.284869	±	0.00171897		0.241102	±	0.00212724		0.21308	±	0.00254268					0.304934	±	0.00146659		271.798	±	4.25067		365.959	±	1.9038		0.329191	±	0.00993387		0.135539	±	0.00496912		0.535271	±	0.0117567
Cycle 1	A + D + AxD	SPROUT	0.287989	±	0.00176048		0.242085	±	0.00235819					0.22087	±	0.00378817		0.302682	±	0.00139884		220.388	±	3.99575		374.633	±	2.07696		0.430639	±	0.0110621		0.194098	±	0.00860535						0.375263	±	0.0167704
